# Supplementary material for: Granulocyte-macrophage colony-stimulating factor may contribute to spondyloarthritis development in HLA-B27 transgenic rat by affecting conventional dendritic cells function
Source: Arthritis Res Ther. 2025 Jun 13;27:124. doi: 10.1186/s13075-025-03586-9 (PMC12164074; doi:10.1186/s13075-025-03586-9)
Supplement: Supplementary file 1 — Supplementary Material 1 [file 13075_2025_3586_MOESM1_ESM.xlsx]

## Sheet: Legend
	Table 1	Total DEGs in NTG vs B27 XCR1+ DC1 and cDC2
	Table 2	Gene ontology (GO) of DEGs shared between XCR1+ cDC1 and cDC2
	Table 3	Gene ontology (GO) of DEGs in cDC2 only
	Table 4	Gene ontology (GO) of DEGs shared in XCR1+ cDC1 only

## Sheet: Table 1 
Gene.stable.ID	Gene.name.x	cdc1_log2FC	cdc1_pvalue	cdc1_padj	ENTREZID.x	Gene.name.y	cdc2_log2FC	cdc2_pvalue	cdc2_padj	ENTREZID.y
ENSRNOG00000050197	Pdia6	2.41306	0	0	286906	Pdia6	3.3415	1.98647e-85	6.06022e-82	286906
ENSRNOG00000010944	Hyou1	3.07478	0	0	192235	Hyou1	3.64634	3.99717e-26	6.87006e-24	192235
ENSRNOG00000018294	Hspa5	2.47345	5.31386e-250	2.50673e-246	25617	Hspa5	3.16002	4.78622e-48	2.92031e-45	25617
ENSRNOG00000014201	Manf	2.02309	5.3921e-212	1.90773e-208	315989	Manf	2.63025	2.32938e-118	2.84254e-114	315989
ENSRNOG00000004659	Creld2	4.1924	8.06927e-210	2.28392e-206	362978	Creld2	4.50881	1.42219e-21	1.87408e-19	362978
ENSRNOG00000006228	Pdia4	2.98178	1.41649e-209	3.34103e-206	116598	Pdia4	3.4906	2.90215e-26	5.05927e-24	116598
ENSRNOG00000014872	Sec24d	2.62683	3.92242e-208	7.93001e-205	310843	Sec24d	3.43382	3.45653e-91	2.109e-87	310843
ENSRNOG00000004006	Dnajb9	2.45244	1.57077e-191	2.77869e-188	24908	Dnajb9	3.21236	1.99455e-71	3.04244e-68	24908
ENSRNOG00000026963	Hsp90b1	2.1106	2.1799e-189	3.42777e-186	362862	Hsp90b1	3.11165	1.67065e-75	4.07739e-72	362862
ENSRNOG00000015018	Pdia3	1.28462	4.0038e-181	5.66617e-178	29468	Pdia3	1.87339	1.3169e-60	1.60701e-57	29468
ENSRNOG00000001859	Sdf2l1	2.67679	8.58833e-181	1.10493e-177	680945	Sdf2l1	3.11271	1.79343e-71	3.04244e-68	680945
ENSRNOG00000013469	Txndc5	2.38783	1.75586e-173	2.07075e-170	100362805	Txndc5	2.79543	5.44848e-87	2.21626e-83	100362805
ENSRNOG00000011922	Stt3b	1.53882	1.87021e-151	2.03594e-148	363160	Stt3b	1.47824	3.55338e-35	1.1411e-32	363160
ENSRNOG00000010352	Dnajc3	2.40502	7.54661e-150	7.62854e-147	63880	Dnajc3	2.69451	4.82685e-50	3.46483e-47	63880
ENSRNOG00000027728	Ibtk	1.94538	6.0435e-146	5.70184e-143	315858	Ibtk	1.52206	3.19727e-23	4.64479e-21	315858
ENSRNOG00000018796	Herpud1	1.81611	1.05294e-142	9.31328e-140	85430	Herpud1	1.98517	1.03062e-40	4.33678e-38	85430
ENSRNOG00000020456	Nucb2	4.0199	5.78198e-141	4.81333e-138	59295	Nucb2	4.79887	1.42825e-21	1.87408e-19	59295
ENSRNOG00000002301	Uso1	0.986192	2.39774e-130	1.88515e-127	56042	Uso1	1.38746	7.61648e-40	2.9045e-37	56042
ENSRNOG00000004464	Sel1l	1.36464	1.85907e-128	1.38471e-125	314352	Sel1l	1.7727	2.78894e-57	2.61796e-54	314352
ENSRNOG00000003029	Calr	1.44057	1.58722e-126	1.12312e-123	64202	Calr	2.21987	4.09031e-50	3.11963e-47	64202
ENSRNOG00000019741	Isyna1	3.26644	1.44392e-121	9.73062e-119	290651	Isyna1	3.12084	1.84702e-19	2.06782e-17	290651
ENSRNOG00000001803	Dnajb11	1.74923	2.67045e-118	1.71783e-115	360734	Dnajb11	2.36189	1.41457e-46	7.84635e-44	360734
ENSRNOG00000055365	Edem1	1.00663	6.72024e-117	4.13499e-114	297504	Edem1	1.52079	4.68906e-65	6.35784e-62	297504
ENSRNOG00000020433	Actn4	-0.875923	1.04008e-114	6.13298e-112	63836	Actn4	-0.553897	3.69461e-09	1.22183e-07	63836
ENSRNOG00000002470	Ifi47	-1.02051	2.68659e-114	1.52083e-111	246208	Ifi47	-0.276966	0.044518	0.154757	246208
ENSRNOG00000024703	Dock5	1.61169	6.66806e-114	3.62948e-111	305987	Dock5	-0.323387	0.0526982	0.174607	305987
ENSRNOG00000017123	B2m	-0.981972	7.38767e-114	3.87224e-111	24223	B2m	0.00803869	0.978779	0.991204	24223
ENSRNOG00000002182	Septin11	2.34647	2.20593e-112	1.11494e-109	305227	Septin11	1.46783	5.59166e-25	8.86169e-23	305227
ENSRNOG00000030355	Mroh1	1.31881	5.09346e-112	2.48561e-109	100125385	Mroh1	1.19591	8.99463e-31	2.1108e-28	100125385
ENSRNOG00000020950	Syvn1	1.45096	1.07053e-103	5.05003e-101	361712	Syvn1	1.77758	3.06718e-42	1.49715e-39	361712
ENSRNOG00000013526	Rassf4	-0.891996	7.10882e-101	3.24529e-98	362423	Rassf4	-0.721702	3.35752e-10	1.309e-08	362423
ENSRNOG00000012074	Ifngr1	1.33641	3.15949e-98	1.39729e-95	116465	Ifngr1	0.509431	1.62777e-06	3.19351e-05	116465
ENSRNOG00000037514	Qser1	-1.46562	4.8398e-98	2.07554e-95	311266	Qser1	-0.700839	1.23651e-05	0.000190479	311266
ENSRNOG00000038933	Spcs3	1.15989	2.67214e-97	1.11224e-94	680782	Spcs3	1.21348	7.05446e-22	9.56506e-20	680782
ENSRNOG00000012329	Saraf	1.17439	1.92301e-96	7.77554e-94	290796	Saraf	1.05988	9.01667e-16	6.75033e-14	290796
ENSRNOG00000016257	Cotl1	-1.06665	1.33209e-95	5.23659e-93	361422	Cotl1	-0.865216	1.89921e-09	6.69827e-08	361422
ENSRNOG00000004510	Slc35b1	1.63129	3.32096e-95	1.27022e-92	287642	Slc35b1	2.26365	3.11884e-51	2.53728e-48	287642
ENSRNOG00000002461	Nid1	-1.34404	1.35037e-92	5.02906e-90	25494	Nid1	-0.86328	0.00246806	0.017339	25494
ENSRNOG00000002659	Ciita	2.5952	1.13756e-89	4.12787e-87	85483	Ciita	-0.161355	0.248161	0.479391	85483
ENSRNOG00000016807	Oat	1.53193	2.97807e-89	1.05364e-86	64313	Oat	1.76919	2.10709e-41	9.18317e-39	64313
ENSRNOG00000056585	Fscn1	-0.886286	6.98424e-87	2.41076e-84	683788	Fscn1	-0.301181	0.00899289	0.047486	683788
ENSRNOG00000019465	Gnai3	-0.813553	6.06852e-85	2.0448e-82	25643	Gnai3	0.0729457	0.442031	0.669078	25643
ENSRNOG00000031479	Hdlbp	1.0567	2.80717e-83	9.23884e-81	64474	Hdlbp	1.36591	1.03719e-27	2.04142e-25	64474
ENSRNOG00000010765	Vcl	-1.50421	2.24002e-81	7.20471e-79	305679	Vcl	-1.45491	7.21189e-08	1.89262e-06	305679
ENSRNOG00000019834	Hsp90ab1	-1.08408	3.18608e-81	1.00199e-78	301252	Hsp90ab1	-0.820963	4.10484e-16	3.21099e-14	301252
ENSRNOG00000002618	Ivns1abp	1.06458	4.30476e-81	1.32437e-78	289089	Ivns1abp	0.513622	2.99157e-08	8.47011e-07	289089
ENSRNOG00000059799	Ficd	2.15435	9.73321e-80	2.93073e-77	288741	Ficd	2.77557	2.6218e-48	1.68388e-45	288741
ENSRNOG00000017405	Raly	-0.878757	2.19529e-79	6.47246e-77	296301	Raly	-0.374629	1.27084e-05	0.00019507	296301
ENSRNOG00000008933	Plbd1	2.36424	1.25711e-77	3.63074e-75	297694	Plbd1	0.935458	1.54214e-12	8.36389e-11	297694
ENSRNOG00000016781	Ppib	1.1774	1.35544e-76	3.83643e-74	64367	Ppib	1.65812	1.02963e-35	3.49016e-33	64367
ENSRNOG00000029662	Wdfy4	2.80227	1.69722e-76	4.70962e-74	498582	Wdfy4	0.0666044	0.665075	0.829593	498582
ENSRNOG00000030314	Golgb1	0.892631	2.06745e-76	5.62665e-74	192243	Golgb1	0.806922	3.11713e-09	1.04215e-07	192243
ENSRNOG00000020660	Cfl1	-0.820564	2.57682e-76	6.88058e-74	29271	Cfl1	-0.746369	2.08911e-10	8.41367e-09	29271
ENSRNOG00000007262	Ccdc134	3.03673	1.93374e-75	5.06783e-73	500909	Ccdc134	1.82612	8.02781e-35	2.51188e-32	500909
ENSRNOG00000029912	Septin5	4.20549	3.31004e-75	8.51703e-73	116728	Septin5	3.76008	5.58016e-29	1.19464e-26	116728
ENSRNOG00000028498	Wdr1	-0.679196	5.70257e-75	1.44112e-72	360950	Wdr1	-0.52784	2.66605e-08	7.60135e-07	360950
ENSRNOG00000019688	Diaph1	-0.671027	1.35838e-74	3.37258e-72	307483	Diaph1	-0.336832	0.00100169	0.00830412	307483
ENSRNOG00000007492	Rpn2	1.01406	8.1135e-74	1.97969e-71	64701	Rpn2	1.49341	7.52196e-55	6.55647e-52	64701
ENSRNOG00000001053	Tmed2	1.18383	2.01088e-73	4.82339e-71	65165	Tmed2	1.59902	8.33578e-49	5.65119e-46	65165
ENSRNOG00000034078	Mxi1	-0.944796	4.6309e-73	1.09228e-70	25701	Mxi1	-0.11665	0.349737	0.586192	25701
ENSRNOG00000042668	Msrb3	-1.67334	5.27599e-72	1.22403e-69	680036	Msrb3	-0.882376	3.43757e-06	6.21611e-05	680036
ENSRNOG00000019728	Itgam	2.46238	2.14477e-71	4.89561e-69	25021	Itgam	0.735013	0.00999045	0.0514186	25021
ENSRNOG00000017036	Sec11c	2.85431	3.65344e-71	8.20689e-69	266758	Sec11c	2.88753	3.48819e-31	8.51327e-29	266758
ENSRNOG00000005378	Gna15	3.40081	3.7645e-71	8.32425e-69	89788	Gna15	-0.0289324	0.770463	0.892281	89788
ENSRNOG00000000723	RT1-CE5	-1.00894	3.91969e-70	8.53408e-68	NA	RT1-CE5	-0.477627	0.00153186	0.0117864	NA
ENSRNOG00000003554	Piga	2.32586	4.41536e-70	9.4676e-68	363464	Piga	2.83087	2.02137e-37	7.25495e-35	363464
ENSRNOG00000018164	Spcs2	0.903797	1.80311e-69	3.8086e-67	293142	Spcs2	1.47169	6.09404e-32	1.54928e-29	293142
ENSRNOG00000049128	Nktr	0.897868	1.31798e-67	2.74296e-65	100364165	Nktr	1.24708	1.08965e-41	4.92481e-39	100364165
ENSRNOG00000037113	Slfn2	-0.678967	2.03624e-67	4.17636e-65	303380	Slfn2	-0.0587803	0.495268	0.712613	303380
ENSRNOG00000011311	Papss1	2.13623	3.98585e-67	8.05825e-65	295443	Papss1	1.88023	2.00754e-26	3.65643e-24	295443
ENSRNOG00000028062	Arpc5	-0.836625	7.79801e-67	1.55433e-64	360854	Arpc5	-0.42269	0.000231519	0.00240036	360854
ENSRNOG00000001250	Lfng	1.9617	1.52988e-66	3.00706e-64	170905	Lfng	0.417303	0.0268213	0.108105	170905
ENSRNOG00000007330	Capzb	-0.792473	1.57821e-66	3.05956e-64	298584	Capzb	-0.6732	3.09656e-09	1.03811e-07	298584
ENSRNOG00000000991	Arpc1b	-0.602433	1.18684e-65	2.26975e-63	54227	Arpc1b	-0.380368	9.30937e-05	0.00110831	54227
ENSRNOG00000023322	Ostc	1.67063	2.02924e-65	3.82903e-63	362040	Ostc	1.83914	7.04194e-29	1.4816e-26	362040
ENSRNOG00000013176	Far1	0.718918	2.29511e-65	4.27374e-63	293173	Far1	0.797689	3.87944e-13	2.23306e-11	293173
ENSRNOG00000047606	Bcl2a1	-0.698364	3.54991e-65	6.52446e-63	170929	Bcl2a1	-0.211988	0.0260327	0.105963	170929
ENSRNOG00000054890	Flna	-0.923942	1.1271e-64	2.04496e-62	293860	Flna	-0.889273	2.95695e-06	5.45896e-05	293860
ENSRNOG00000012037	Galnt7	-0.678797	1.36793e-64	2.4505e-62	29750	Galnt7	-0.246314	0.0429134	0.15061	29750
ENSRNOG00000007029	Dnaja1	-0.755208	9.56375e-64	1.69183e-61	65028	Dnaja1	-0.305036	0.000585168	0.00526997	65028
ENSRNOG00000042905	RT1-T24-4	-1.01601	1.60888e-63	2.81098e-61	414784	RT1-T24-4	-0.404989	0.00239346	0.0169416	414784
ENSRNOG00000029500	Tapbp	-0.857155	4.68272e-63	8.08169e-61	25217	Tapbp	-0.071244	0.609365	0.79259	25217
ENSRNOG00000013014	Cyba	-0.933037	5.48864e-63	9.35847e-61	79129	Cyba	-0.464569	2.59245e-05	0.000366153	79129
ENSRNOG00000005957	Slc4a7	2.56588	1.61656e-62	2.72353e-60	117955	Slc4a7	0.510496	2.49592e-07	5.87987e-06	117955
ENSRNOG00000016496	Ctsc	-0.810313	2.42009e-62	4.02931e-60	25423	Ctsc	-0.148866	0.134202	0.32662	25423
ENSRNOG00000013492	Cap1	-0.834594	8.50097e-62	1.3989e-59	64185	Cap1	-0.477414	1.61004e-05	0.000240187	64185
ENSRNOG00000000454	RT1-DOb	2.91726	1.61458e-61	2.62638e-59	365542	RT1-DOb	-0.0904465	0.489945	0.708125	365542
ENSRNOG00000031443	Havcr2	2.38323	1.63501e-61	2.62939e-59	363578	Havcr2	1.19153	1.27573e-13	7.82297e-12	363578
ENSRNOG00000005958	Rrbp1	1.48889	2.28414e-61	3.63204e-59	311483	Rrbp1	1.48955	1.0329e-25	1.72663e-23	311483
ENSRNOG00000004273	Ifitm1	2.17952	3.40538e-61	5.34372e-59	293618	Ifitm1	0.16372	0.246805	0.478208	293618
ENSRNOG00000046345	Rpn1	1.35891	3.43611e-61	5.34372e-59	25596	Rpn1	2.19917	5.0962e-72	1.03648e-68	25596
ENSRNOG00000007650	Cd63	-0.665948	4.81375e-60	7.4048e-58	29186	Cd63	-0.0107568	0.910419	0.963241	29186
ENSRNOG00000009195	Tnks1bp1	2.33908	7.48238e-60	1.13861e-57	295707	Tnks1bp1	1.24913	2.64495e-10	1.04793e-08	295707
ENSRNOG00000052618	AABR07063740.1	1.68679	8.66465e-60	1.30449e-57	NA	AABR07063740.1	-0.0662614	0.647423	0.81862	NA
ENSRNOG00000019614	Ptpn22	2.82667	2.3579e-59	3.51252e-57	295338	Ptpn22	0.719866	0.00952893	0.0495026	295338
ENSRNOG00000060168	Prkx	-0.932512	4.56928e-59	6.73588e-57	501563	Prkx	-0.284679	0.0039061	0.0249823	501563
ENSRNOG00000006197	Calu	1.15672	1.43461e-58	2.09305e-56	64366	Calu	1.53378	3.07191e-33	8.92536e-31	64366
ENSRNOG00000011008	Bet1	1.74316	1.84176e-58	2.65966e-56	29631	Bet1	1.94332	1.05471e-30	2.42841e-28	29631
ENSRNOG00000001645	Filip1l	-0.842557	2.82863e-58	4.04351e-56	304020	Filip1l	-0.080527	0.513716	0.725985	304020
ENSRNOG00000000902	Hsph1	-1.23733	3.74796e-58	5.30411e-56	288444	Hsph1	-0.742204	1.00363e-12	5.56695e-11	288444
ENSRNOG00000008209	St3gal1	-0.905478	1.03088e-57	1.44446e-55	362924	St3gal1	-0.473694	0.000681705	0.00598618	362924
ENSRNOG00000037229	Gmppb	1.5254	1.17105e-57	1.62478e-55	363145	Gmppb	1.81532	1.45677e-28	3.01304e-26	363145
ENSRNOG00000016419	Pdlim5	-0.90863	4.23909e-57	5.82442e-55	64353	Pdlim5	-0.803902	2.27246e-10	9.06235e-09	64353
ENSRNOG00000016984	Atg13	1.38581	5.09337e-56	6.93091e-54	362164	Atg13	2.14333	2.56501e-26	4.60306e-24	362164
ENSRNOG00000017441	Tpm3	-0.54712	6.52332e-56	8.7922e-54	117557	Tpm3	-0.341351	0.000104777	0.00122236	117557
ENSRNOG00000051690	Clec9a	2.28116	8.63583e-56	1.15297e-53	502901	Clec9a	0.119188	0.0980636	0.266613	502901
ENSRNOG00000012826	Creb3l2	3.30406	1.49864e-55	1.98212e-53	362339	Creb3l2	2.81188	4.97349e-14	3.24554e-12	362339
ENSRNOG00000034254	Actb	-0.78052	1.53521e-55	2.01169e-53	81822	Actb	-0.550389	1.12071e-06	2.30236e-05	81822
ENSRNOG00000016433	Prrc1	1.57272	1.81808e-55	2.3605e-53	291444	Prrc1	1.96603	8.51422e-33	2.36134e-30	291444
ENSRNOG00000032664	AABR07044362.2	4.4789	2.86137e-55	3.68129e-53	NA	AABR07044362.2	3.63942	1.33245e-20	1.64242e-18	NA
ENSRNOG00000058588	Nfxl1	1.58054	5.26211e-55	6.70896e-53	289595	Nfxl1	2.59351	6.38763e-47	3.71182e-44	289595
ENSRNOG00000000697	Coro1c	-0.746215	1.36162e-54	1.72051e-52	501841	Coro1c	-0.697227	2.64875e-07	6.16845e-06	501841
ENSRNOG00000013743	Sec61a1	1.02648	2.37261e-54	2.97143e-52	80843	Sec61a1	1.44347	2.66516e-27	5.00354e-25	80843
ENSRNOG00000051169	Clnk	4.00637	3.44434e-54	4.27582e-52	295518	Clnk	0.0237419	0.627741	0.805078	295518
ENSRNOG00000008471	Kif21b	1.24129	3.48053e-54	4.28317e-52	289397	Kif21b	0.195934	0.182819	0.398099	289397
ENSRNOG00000042576	Tcp11l1	-1.22073	9.75521e-54	1.19014e-51	499846	Tcp11l1	-0.67625	1.2673e-19	1.43194e-17	499846
ENSRNOG00000007679	Cyth4	2.68563	1.83824e-53	2.22348e-51	500906	Cyth4	0.0676159	0.654458	0.823166	500906
ENSRNOG00000010475	Casp3	-1.0752	2.61317e-53	3.13403e-51	25402	Casp3	-0.395021	0.00337784	0.0223292	25402
ENSRNOG00000000137	Ly86	2.79845	2.80514e-53	3.33599e-51	291359	Ly86	0.307362	0.0951308	0.261519	291359
ENSRNOG00000019629	Lamp1	-0.967513	6.83558e-53	8.06142e-51	25328	Lamp1	-0.112879	0.183272	0.398728	25328
ENSRNOG00000017980	Itgal	2.91723	9.03749e-53	1.05701e-50	308995	Itgal	-0.0526326	0.702901	0.852583	308995
ENSRNOG00000012151	Itpripl1	-1.27665	2.16222e-52	2.50817e-50	499885	Itpripl1	-0.696944	5.79839e-14	3.7438e-12	499885
ENSRNOG00000000411	Nus1	1.19808	6.0504e-52	6.96141e-50	294400	Nus1	1.34667	4.39686e-40	1.7885e-37	294400
ENSRNOG00000036701	Actg1	-0.727812	8.44965e-52	9.6435e-50	287876	Actg1	-0.422863	4.4345e-05	0.000585018	287876
ENSRNOG00000002926	Uap1	1.3441	1.29827e-51	1.46985e-49	498272	Uap1	1.42991	7.51296e-39	2.7782e-36	498272
ENSRNOG00000017354	Zyx	-0.864787	1.7536e-51	1.96959e-49	114636	Zyx	-0.938228	7.48636e-08	1.95205e-06	114636
ENSRNOG00000015496	Tpm4	-0.818356	7.99737e-51	8.91172e-49	24852	Tpm4	-0.699731	3.02887e-07	6.91104e-06	24852
ENSRNOG00000000808	Hsf2	-0.900645	1.3048e-50	1.44262e-48	64441	Hsf2	-0.588755	1.0521e-05	0.000165235	64441
ENSRNOG00000000034	Nuak2	-0.951639	1.69355e-50	1.85792e-48	289419	Nuak2	-0.204103	0.0223333	0.0946297	289419
ENSRNOG00000014161	Rbm15b	1.77552	1.80369e-50	1.96353e-48	315988	Rbm15b	0.926651	1.35677e-14	9.19814e-13	315988
ENSRNOG00000021261	Rassf2	-0.663779	1.93052e-50	2.08555e-48	311437	Rassf2	-0.379044	4.8727e-05	0.000630558	311437
ENSRNOG00000019778	Cavin1	-0.986089	3.80178e-50	4.07597e-48	287710	Cavin1	-0.768281	2.24295e-12	1.19003e-10	287710
ENSRNOG00000053450	Myadm	-1.01939	7.3959e-50	7.86969e-48	369016	Myadm	-1.18524	2.04609e-05	0.000297953	369016
ENSRNOG00000017250	Gmpr	3.36345	1.092e-49	1.15328e-47	117533	NA	NA	NA	NA	NA
ENSRNOG00000058337	Plcb2	2.79855	1.31653e-49	1.38011e-47	85240	Plcb2	0.0252452	0.847278	0.931361	85240
ENSRNOG00000007665	Cse1l	-0.90249	2.26396e-49	2.35585e-47	362273	Cse1l	-0.609971	1.95094e-08	5.70918e-07	362273
ENSRNOG00000000456	Psmb8	-0.81378	2.7803e-49	2.87203e-47	24968	Psmb8	-0.519442	6.97795e-06	0.000115226	24968
ENSRNOG00000038999	RT1-A1	-1.07322	8.72911e-49	8.95177e-47	NA	RT1-A1	-0.523669	0.000109555	0.00127081	NA
ENSRNOG00000007546	Asns	2.01366	1.28637e-48	1.3097e-46	25612	Asns	2.10773	7.65172e-19	8.05296e-17	25612
ENSRNOG00000010331	Ctsb	-1.17598	1.73526e-48	1.7541e-46	64529	Ctsb	-0.507173	3.28434e-05	0.000451337	64529
ENSRNOG00000014278	Zfp710	3.27527	3.56934e-48	3.58251e-46	293044	Zfp710	-0.20599	0.170432	0.380702	293044
ENSRNOG00000011947	Tifab	2.72024	3.61176e-48	3.59955e-46	364674	Tifab	0.723674	3.68341e-05	0.00049777	364674
ENSRNOG00000011148	Ssr3	0.969801	7.57372e-48	7.49533e-46	81784	Ssr3	1.55241	7.78625e-24	1.18769e-21	81784
ENSRNOG00000031598	Atp8b4	3.54752	8.84958e-48	8.69717e-46	311396	Atp8b4	1.06679	5.4967e-06	9.38129e-05	311396
ENSRNOG00000030712	RT1-A2	-0.942093	1.6535e-47	1.61381e-45	NA	RT1-A2	-0.543071	0.000441684	0.00415885	NA
ENSRNOG00000024089	Fndc3b	1.6248	5.72179e-47	5.54622e-45	294925	Fndc3b	1.54685	2.03486e-21	2.61384e-19	294925
ENSRNOG00000006868	Ube2z	-0.814818	1.15608e-46	1.11298e-44	303478	Ube2z	-0.0737011	0.392708	0.628075	303478
ENSRNOG00000006789	Ddit3	2.20944	1.40109e-46	1.33974e-44	29467	Ddit3	2.86046	2.75362e-26	4.86992e-24	29467
ENSRNOG00000000307	Mical1	1.98228	1.57905e-46	1.49978e-44	294520	Mical1	-0.138906	0.365806	0.602176	294520
ENSRNOG00000008301	Tagln2	-1.09509	2.06161e-46	1.94506e-44	304983	Tagln2	-0.651556	1.53503e-07	3.78448e-06	304983
ENSRNOG00000000795	RT1-N3	-1.48027	2.10849e-46	1.97611e-44	24750	RT1-N3	-0.301613	0.0595049	0.189394	24750
ENSRNOG00000008736	Slamf8	3.99276	2.7177e-46	2.53032e-44	289237	Slamf8	0.174525	0.261134	0.494064	289237
ENSRNOG00000031065	AC120486.2	9.31764	2.92739e-46	2.70774e-44	NA	AC120486.2	12.532	2.7728e-32	7.19926e-30	NA
ENSRNOG00000042455	Tlr12	3.1192	3.61281e-46	3.32003e-44	362604	NA	NA	NA	NA	NA
ENSRNOG00000002609	Ero1b	1.88925	5.87376e-46	5.36294e-44	364755	Ero1b	2.5498	1.03156e-41	4.84158e-39	364755
ENSRNOG00000018325	Cnppd1	-0.669325	6.23159e-46	5.65317e-44	316530	Cnppd1	-0.221513	0.0147746	0.0694241	316530
ENSRNOG00000011501	Atp1b3	-0.724685	8.72075e-46	7.86089e-44	25390	Atp1b3	-0.0500243	0.6009	0.786885	25390
ENSRNOG00000003170	Nlrp3	2.80794	1.47926e-45	1.32497e-43	287362	Nlrp3	-0.00961252	0.938773	0.97563	287362
ENSRNOG00000015382	Arid5a	-1.0684	2.81676e-45	2.50709e-43	316327	Arid5a	-0.12541	0.276422	0.509621	316327
ENSRNOG00000008510	Abtb2	-0.867495	6.17676e-45	5.46335e-43	171440	Abtb2	-0.429539	0.000220086	0.00229156	171440
ENSRNOG00000009882	Ppp3ca	-0.882522	9.76217e-45	8.58101e-43	24674	Ppp3ca	-0.688379	7.61917e-15	5.28277e-13	24674
ENSRNOG00000037604	Ascc3	0.811227	1.02957e-44	8.99415e-43	309887	Ascc3	0.936354	9.97268e-09	3.06528e-07	309887
ENSRNOG00000050210	RT1-CE10	-0.807929	1.46047e-44	1.26801e-42	NA	RT1-CE10	-0.43447	5.82293e-05	0.000740951	NA
ENSRNOG00000020056	Retreg3	-1.34865	1.75118e-44	1.51114e-42	360632	Retreg3	-0.498314	3.78883e-11	1.69359e-09	360632
ENSRNOG00000023661	Celf2	-0.59196	1.76701e-44	1.51556e-42	29428	Celf2	-0.344169	0.00043052	0.00406943	29428
ENSRNOG00000005924	Dstn	-1.0309	2.653e-44	2.26176e-42	502674	Dstn	-0.797881	7.54958e-10	2.78331e-08	502674
ENSRNOG00000031168	Arhgap15	3.02098	5.0302e-44	4.26272e-42	295635	Arhgap15	0.221949	0.186316	0.403338	295635
ENSRNOG00000019223	Atp5f1c	-0.986169	6.0602e-44	5.105e-42	116550	Atp5f1c	-0.705085	5.99055e-12	2.95962e-10	116550
ENSRNOG00000021725	Unc119b	1.16979	1.27898e-43	1.07101e-41	288702	Unc119b	1.18156	1.24668e-22	1.76898e-20	288702
ENSRNOG00000019122	Sec16a	0.682954	1.72954e-43	1.43979e-41	100360302	Sec16a	0.856684	3.92731e-21	4.99218e-19	100360302
ENSRNOG00000034066	Hspa8	-0.51672	6.86203e-43	5.67903e-41	24468	Hspa8	-0.493065	7.78128e-06	0.000126607	24468
ENSRNOG00000038835	Cd86	-0.703454	9.1369e-43	7.51776e-41	56822	Cd86	-0.0992947	0.328252	0.563795	56822
ENSRNOG00000054764	Flt3	3.57051	1.09448e-42	8.95323e-41	140635	Flt3	-0.0200867	0.850131	0.932845	140635
ENSRNOG00000019742	Stat3	-0.578384	1.53189e-42	1.24593e-40	25125	Stat3	-0.441595	1.72365e-06	3.33868e-05	25125
ENSRNOG00000005413	Creb3l1	1.82967	3.34753e-42	2.7071e-40	362165	Creb3l1	2.45237	3.57327e-20	4.19275e-18	362165
ENSRNOG00000004621	Rtn4	-0.546412	8.63849e-42	6.94613e-40	83765	Rtn4	-0.425136	4.94611e-06	8.59793e-05	83765
ENSRNOG00000051619	Asb2	3.49006	1.76237e-41	1.4091e-39	299266	Asb2	0.0603749	0.603267	0.788609	299266
ENSRNOG00000003496	Tbc1d9	1.47378	2.37586e-41	1.88894e-39	304645	Tbc1d9	0.476127	0.00561971	0.0331283	304645
ENSRNOG00000055527	Arap3	3.53046	4.25764e-41	3.36615e-39	361314	Arap3	0.187499	0.11809	0.298725	361314
ENSRNOG00000008237	Unc13b	1.67948	6.24469e-41	4.90971e-39	64830	Unc13b	-0.860324	3.31859e-06	6.03529e-05	64830
ENSRNOG00000000867	Vars1	1.54088	6.97962e-41	5.45721e-39	25009	Vars1	1.20589	1.18698e-13	7.31549e-12	25009
ENSRNOG00000019430	Coro1a	-0.796711	7.26491e-41	5.64906e-39	155151	Coro1a	-0.976395	0.000120152	0.00137287	155151
ENSRNOG00000033101	Myo18a	-0.834674	7.46364e-41	5.77188e-39	360570	Myo18a	-0.553831	0.00890501	0.0471036	360570
ENSRNOG00000026226	Hook1	2.35527	1.26838e-40	9.75553e-39	313370	Hook1	2.13055	2.63905e-29	5.75077e-27	313370
ENSRNOG00000011821	S100a4	-0.991068	1.61305e-40	1.23394e-38	24615	S100a4	-1.63557	0.000621287	0.00552995	24615
ENSRNOG00000004482	Ccdc88c	2.88761	2.33515e-40	1.77673e-38	362770	Ccdc88c	0.152542	0.220934	0.446662	362770
ENSRNOG00000020485	Vav3	1.9293	2.40864e-40	1.82284e-38	295378	Vav3	0.177953	0.135828	0.329192	295378
ENSRNOG00000013265	Tgfbr2	2.29597	2.56105e-40	1.92787e-38	81810	Tgfbr2	-0.00831089	0.954573	0.981663	81810
ENSRNOG00000006570	Plekhg3	3.02341	2.67444e-40	2.00258e-38	314249	Plekhg3	8.41623e-05	0.996812	0.998366	314249
ENSRNOG00000054140	Myl6	-0.678288	2.97454e-40	2.21556e-38	685867	Myl6	-0.782843	1.64716e-07	4.03621e-06	685867
ENSRNOG00000036689	P4hb	0.945076	3.11641e-40	2.30908e-38	25506	P4hb	1.59159	2.73224e-32	7.19926e-30	25506
ENSRNOG00000028548	Ccl9	-2.08405	3.13518e-40	2.31089e-38	360579	Ccl9	-0.286999	0.103356	0.275504	360579
ENSRNOG00000038746	Bco2	2.48823	3.97553e-40	2.91511e-38	315644	Bco2	0.257935	0.0107338	0.0542153	315644
ENSRNOG00000014125	Evi2b	3.04685	9.07259e-40	6.61831e-38	100910940	Evi2b	0.086984	0.510067	0.723593	100910940
ENSRNOG00000010286	Cast	-0.613346	1.12593e-39	8.17136e-38	25403	Cast	-0.198119	0.0414995	0.146958	25403
ENSRNOG00000000442	Notch4	2.85974	1.60601e-39	1.1596e-37	406162	Notch4	0.181507	0.250076	0.481562	406162
ENSRNOG00000049873	Ap1s3	-0.90404	1.78125e-39	1.2796e-37	367304	Ap1s3	-0.961043	1.12436e-06	2.30599e-05	367304
ENSRNOG00000061782	Tspyl2	1.47477	2.20451e-39	1.57567e-37	302612	Tspyl2	1.07837	3.52732e-17	3.03126e-15	302612
ENSRNOG00000005424	Odc1	1.99892	4.58991e-39	3.26414e-37	24609	Odc1	1.35547	7.61336e-10	2.79837e-08	24609
ENSRNOG00000019854	Napsa	-0.616005	6.37839e-39	4.51335e-37	60575	Napsa	-0.194476	0.0654198	0.201774	60575
ENSRNOG00000003709	Kmo	3.14189	6.90803e-39	4.8638e-37	59113	Kmo	-0.377866	0.034171	0.128502	59113
ENSRNOG00000004959	Actr2	-0.462917	7.19328e-39	5.03957e-37	289820	Actr2	-0.355296	3.62786e-05	0.000491352	289820
ENSRNOG00000020763	Snrnp70	0.629015	7.42149e-39	5.17384e-37	361574	Snrnp70	0.274043	0.00644572	0.0369456	361574
ENSRNOG00000018198	Dapk1	3.31143	7.56732e-39	5.24964e-37	306722	Dapk1	0.026379	0.837328	0.927384	306722
ENSRNOG00000046535	Ppm1m	3.13782	8.31538e-39	5.74045e-37	686298	Ppm1m	-0.05614	0.491762	0.709602	686298
ENSRNOG00000009681	Flot2	-0.617234	9.90562e-39	6.80507e-37	83764	Flot2	-0.500624	3.05381e-05	0.000423473	83764
ENSRNOG00000007091	Ly6e	2.24144	1.08626e-38	7.42645e-37	362934	Ly6e	0.171773	0.12593	0.312152	362934
ENSRNOG00000018835	Notch2	-0.646758	1.38747e-38	9.44015e-37	29492	Notch2	-0.0398495	0.678414	0.838263	29492
ENSRNOG00000021882	Tmed9	1.13643	1.63211e-38	1.10515e-36	361207	Tmed9	1.52104	2.54326e-18	2.42464e-16	361207
ENSRNOG00000043037	Zfp770	-1.07499	2.54283e-38	1.71362e-36	691610	Zfp770	-0.555723	3.90705e-08	1.07382e-06	691610
ENSRNOG00000043044	Cnn2	-0.658215	2.97597e-38	1.99601e-36	690976	Cnn2	-0.571372	4.64088e-05	0.000607647	690976
ENSRNOG00000024294	AABR07019083.1	2.86949	3.92157e-38	2.61783e-36	NA	AABR07019083.1	1.64475	2.77886e-07	6.3982e-06	NA
ENSRNOG00000031896	Stt3a	0.745598	3.99985e-38	2.65755e-36	500972	Stt3a	1.2879	1.32235e-35	4.36125e-33	500972
ENSRNOG00000017020	Inpp5d	1.34771	5.76249e-38	3.81078e-36	54259	Inpp5d	-0.187433	0.247426	0.478881	54259
ENSRNOG00000024799	Cd93	3.39625	7.71981e-38	5.08143e-36	84398	Cd93	-0.0392338	0.595965	0.784104	84398
ENSRNOG00000011762	Elf1	-0.606102	1.0562e-37	6.92005e-36	85424	Elf1	0.0396967	0.710944	0.857108	85424
ENSRNOG00000048747	Cdk5rap3	1.12638	1.09723e-37	7.15576e-36	80278	Cdk5rap3	0.713263	8.77206e-06	0.000141782	80278
ENSRNOG00000003975	Pfn1	-0.680751	1.32523e-37	8.60308e-36	64303	Pfn1	-0.647374	2.18534e-07	5.23924e-06	64303
ENSRNOG00000039891	Adgrg5	1.7614	2.06139e-37	1.33209e-35	307645	Adgrg5	0.0585937	0.689267	0.844236	307645
ENSRNOG00000008048	Plscr1	-0.574638	2.55807e-37	1.64554e-35	117540	Plscr1	0.0528844	0.576767	0.771099	117540
ENSRNOG00000012262	Depdc7	-0.983996	3.15346e-37	2.01935e-35	295971	Depdc7	-0.0675916	0.559071	0.759473	295971
ENSRNOG00000012259	Il22ra2	2.08751	3.19381e-37	2.03598e-35	444986	Il22ra2	-0.150568	0.32932	0.564444	444986
ENSRNOG00000018232	Srf	-1.0074	3.42664e-37	2.17461e-35	501099	Srf	-0.656618	0.000163743	0.00179368	501099
ENSRNOG00000019662	Tm6sf1	2.97441	5.50423e-37	3.47749e-35	361600	Tm6sf1	0.314931	0.0857886	0.244394	361600
ENSRNOG00000029784	Pak1	-0.755157	5.83647e-37	3.67101e-35	29431	Pak1	-0.239916	0.0468286	0.160836	29431
ENSRNOG00000015615	Tnfrsf11a	-0.650202	7.24123e-37	4.53442e-35	498206	Tnfrsf11a	-0.518595	1.89517e-08	5.5997e-07	498206
ENSRNOG00000013529	Stk4	-0.606999	8.07885e-37	5.03665e-35	311622	Stk4	-0.12473	0.129382	0.317619	311622
ENSRNOG00000007706	Prkaa2	-0.801378	9.54629e-37	5.9254e-35	78975	Prkaa2	-0.572461	0.000101042	0.00119017	78975
ENSRNOG00000007088	Xpot	1.3029	9.67199e-37	5.9772e-35	314879	Xpot	1.65572	7.30643e-23	1.04895e-20	314879
ENSRNOG00000002393	Eprs	1.0131	1.04989e-36	6.45999e-35	NA	Eprs	1.57407	2.88184e-19	3.13992e-17	NA
ENSRNOG00000014751	Ret	-0.711559	1.19397e-36	7.31473e-35	24716	Ret	0.230892	0.0402451	0.143894	24716
ENSRNOG00000007901	Tmed10	0.926759	1.20824e-36	7.37026e-35	84599	Tmed10	1.51142	4.59742e-40	1.80975e-37	84599
ENSRNOG00000003661	Jpt1	-0.720288	2.01962e-36	1.22668e-34	287828	Jpt1	-0.569749	8.95584e-06	0.000143723	287828
ENSRNOG00000024998	Trps1	1.02053	2.49008e-36	1.50597e-34	299897	Trps1	0.48336	1.04093e-08	3.18357e-07	299897
ENSRNOG00000029910	Golga4	0.595471	2.50856e-36	1.51068e-34	NA	Golga4	0.736716	3.40077e-08	9.50926e-07	NA
ENSRNOG00000004048	Lrrk2	1.20027	3.38573e-36	2.03029e-34	300160	Lrrk2	-0.693119	0.00770341	0.0421735	300160
ENSRNOG00000021802	Isg15	-1.62382	4.98179e-36	2.97478e-34	NA	Isg15	0.140109	0.359577	0.596103	NA
ENSRNOG00000047706	LOC103690108	-0.763922	6.07772e-36	3.61395e-34	NA	LOC103690108	-0.33577	0.00451837	0.0280741	NA
ENSRNOG00000020060	Atf5	1.762	6.31517e-36	3.73943e-34	282840	Atf5	1.77477	4.08339e-15	2.91401e-13	282840
ENSRNOG00000032917	Zfand2a	1.16253	6.77935e-36	3.99756e-34	360772	Zfand2a	1.33215	3.25348e-11	1.47045e-09	360772
ENSRNOG00000010966	Itgb1	-0.52314	9.49343e-36	5.57473e-34	24511	Itgb1	-0.143161	0.145468	0.344488	24511
ENSRNOG00000015582	Me2	-0.697028	1.32363e-35	7.7405e-34	307270	Me2	-0.32957	0.0186326	0.0824712	307270
ENSRNOG00000010210	Slc7a11	0.98018	1.39878e-35	8.14634e-34	310392	Slc7a11	1.2772	7.73837e-31	1.85159e-28	310392
ENSRNOG00000018708	Ppp1ca	-0.502557	1.83846e-35	1.06631e-33	24668	Ppp1ca	-0.279254	0.00215994	0.0156243	24668
ENSRNOG00000017869	Irf8	2.60172	1.90794e-35	1.10209e-33	292060	Irf8	0.116336	0.458212	0.682087	292060
ENSRNOG00000030118	Msn	-0.578181	3.64359e-35	2.08815e-33	81521	Msn	-0.305338	0.000776972	0.00667234	81521
ENSRNOG00000028629	Akt1	-0.594236	3.64453e-35	2.08815e-33	24185	Akt1	-0.571881	5.91983e-08	1.57385e-06	24185
ENSRNOG00000031173	Snd1	0.818696	9.95726e-35	5.68206e-33	64635	Snd1	1.19559	1.46549e-20	1.78834e-18	64635
ENSRNOG00000020822	Atp8b2	1.63971	1.19103e-34	6.76924e-33	685152	Atp8b2	1.07137	7.49736e-13	4.17764e-11	685152
ENSRNOG00000003217	Lgals3bp	2.74637	1.24248e-34	7.03344e-33	245955	Lgals3bp	0.189747	0.242354	0.473191	245955
ENSRNOG00000006963	Ctse	3.42345	1.30224e-34	7.34234e-33	25424	Ctse	0.0894998	0.409416	0.642782	25424
ENSRNOG00000009754	Nampt	-0.970331	2.09841e-34	1.17844e-32	297508	Nampt	0.321879	0.0335034	0.126733	297508
ENSRNOG00000009446	Rxra	2.81222	2.7732e-34	1.55124e-32	25271	Rxra	0.182582	0.259259	0.491722	25271
ENSRNOG00000011683	Fes	3.14686	4.49439e-34	2.50412e-32	361597	Fes	0.0388757	0.74142	0.874743	361597
ENSRNOG00000000459	Psmb9	-0.585892	5.76581e-34	3.19991e-32	24967	Psmb9	-0.513748	2.06165e-05	0.000299861	24967
ENSRNOG00000000245	Slc16a6	2.68555	7.51504e-34	4.15441e-32	303772	Slc16a6	0.731876	0.000597437	0.00536068	303772
ENSRNOG00000010676	Smarce1	-0.494128	8.98571e-34	4.94808e-32	303518	Smarce1	-0.149483	0.101023	0.27189	303518
ENSRNOG00000008411	Sec23b	0.699712	1.09761e-33	6.02067e-32	362226	Sec23b	0.948796	5.38818e-20	6.20302e-18	362226
ENSRNOG00000032590	Ttc28	1.86995	1.10546e-33	6.04033e-32	304558	Ttc28	1.38329	5.97712e-06	0.000101163	304558
ENSRNOG00000037839	P2ry10	-0.57062	1.16591e-33	6.34016e-32	317219	P2ry10	-0.0519217	0.679331	0.838997	317219
ENSRNOG00000014165	Ssr1	0.819524	1.16929e-33	6.34016e-32	361233	Ssr1	1.26824	7.26644e-26	1.23156e-23	361233
ENSRNOG00000019956	Kdm4a	0.730952	1.17853e-33	6.36587e-32	313539	Kdm4a	0.74409	9.87746e-06	0.000156539	313539
ENSRNOG00000004060	Calm1	-0.430747	1.36317e-33	7.33518e-32	24242	Calm1	-0.111564	0.114659	0.293206	24242
ENSRNOG00000010543	Srpra	0.796973	1.39353e-33	7.47017e-32	315548	Srpra	0.932425	1.16894e-11	5.61599e-10	315548
ENSRNOG00000031032	Hmgn3	-1.14488	1.40024e-33	7.47783e-32	113990	Hmgn3	-0.844589	6.53145e-10	2.42998e-08	113990
ENSRNOG00000028358	Edem3	0.927075	1.58729e-33	8.44489e-32	289085	Edem3	1.12471	3.92027e-16	3.08639e-14	289085
ENSRNOG00000020027	Arhgef2	-0.499615	1.70742e-33	9.04996e-32	310635	Arhgef2	-0.226122	0.00443171	0.0276625	310635
ENSRNOG00000012258	Rras2	-0.564392	2.50253e-33	1.32148e-31	365355	Rras2	0.0131963	0.904987	0.959393	365355
ENSRNOG00000016227	Glrx3	-0.780681	2.87265e-33	1.51129e-31	58815	Glrx3	-0.228953	0.0197139	0.0859174	58815
ENSRNOG00000008846	Plag1	-1.36227	3.41457e-33	1.78974e-31	297804	Plag1	-0.931047	4.57209e-05	0.000599926	297804
ENSRNOG00000020460	Banf1	-0.62003	4.20016e-33	2.19338e-31	114087	Banf1	-0.314779	0.00521907	0.0313533	114087
ENSRNOG00000018391	Cdk2ap2	1.48045	4.41294e-33	2.29603e-31	688405	Cdk2ap2	1.77883	2.51491e-30	5.68323e-28	688405
ENSRNOG00000020300	Lsp1	-0.596729	4.6276e-33	2.39889e-31	361680	Lsp1	-0.400897	3.73128e-06	6.67637e-05	361680
ENSRNOG00000049900	Irf2bp2	1.60432	6.80585e-33	3.5152e-31	NA	Irf2bp2	0.685154	0.000877828	0.00738768	NA
ENSRNOG00000023807	Ccnyl1	-0.977725	7.29052e-33	3.75183e-31	316452	Ccnyl1	-1.00506	1.20345e-18	1.2128e-16	316452
ENSRNOG00000013656	Lpar1	-0.860587	7.86017e-33	4.03033e-31	116744	Lpar1	-0.101355	0.512826	0.725231	116744
ENSRNOG00000000457	Tap1	-0.739945	9.30369e-33	4.75328e-31	24811	Tap1	-0.193735	0.127149	0.314306	24811
ENSRNOG00000039754	Rab7b	2.92347	1.03569e-32	5.27234e-31	501854	NA	NA	NA	NA	NA
ENSRNOG00000011763	Serp1	0.472068	1.25491e-32	6.3654e-31	80881	Serp1	1.2082	4.55291e-14	2.98705e-12	80881
ENSRNOG00000007687	Sema7a	-1.24091	1.28408e-32	6.49009e-31	315711	Sema7a	-0.178517	0.139126	0.334334	315711
ENSRNOG00000014368	Eif4g3	1.03905	1.46782e-32	7.39237e-31	298573	Eif4g3	0.346052	0.00488507	0.0297223	298573
ENSRNOG00000012109	Otulinl	1.68518	1.48181e-32	7.43636e-31	310190	Otulinl	-0.190977	0.233554	0.462333	310190
ENSRNOG00000002345	Rasgef1b	1.65667	1.55504e-32	7.77628e-31	100361238	Rasgef1b	1.09082	8.63083e-12	4.21288e-10	100361238
ENSRNOG00000009642	Cct4	-0.617001	1.73832e-32	8.66223e-31	29374	Cct4	-0.349175	5.40567e-06	9.25569e-05	29374
ENSRNOG00000012629	Rab23	-0.694979	1.84719e-32	9.17241e-31	367242	Rab23	-0.362309	0.00131679	0.010441	367242
ENSRNOG00000001436	Ywhag	-0.616993	2.15016e-32	1.06395e-30	56010	Ywhag	-0.378544	1.4107e-07	3.49893e-06	56010
ENSRNOG00000059698	Gpr141	3.38016	2.60013e-32	1.28213e-30	NA	Gpr141	0.125653	0.166263	0.37377	NA
ENSRNOG00000010646	Tmem229b	3.48925	2.7357e-32	1.34429e-30	503035	Tmem229b	0.0834894	0.574127	0.769391	503035
ENSRNOG00000006369	Alg2	1.12154	2.88188e-32	1.41123e-30	313231	Alg2	1.3511	3.27764e-16	2.61419e-14	313231
ENSRNOG00000029308	Lrmp	2.91479	3.07833e-32	1.50222e-30	NA	Lrmp	0.28362	0.118479	0.299211	NA
ENSRNOG00000018847	Stx5	0.743066	3.51295e-32	1.70843e-30	65134	Stx5	1.17998	3.13679e-16	2.53498e-14	65134
ENSRNOG00000005504	Pkp4	1.58666	3.60148e-32	1.74325e-30	295625	Pkp4	0.347715	0.00355605	0.0232343	295625
ENSRNOG00000019826	Sil1	1.54113	3.60919e-32	1.74325e-30	291673	Sil1	1.47081	2.53586e-13	1.51692e-11	291673
ENSRNOG00000042821	Cd59	-1.64231	3.75252e-32	1.80632e-30	NA	Cd59	-0.785199	0.00154341	0.0118455	NA
ENSRNOG00000017644	Usp6nl	1.42112	4.58355e-32	2.19886e-30	291309	Usp6nl	0.388438	0.0090106	0.0475384	291309
ENSRNOG00000015717	Ptpre	3.17592	5.05988e-32	2.41917e-30	114767	Ptpre	0.634234	0.000579903	0.00523414	114767
ENSRNOG00000019456	Kars	-0.640844	5.55038e-32	2.64475e-30	NA	Kars	-0.356104	0.000283267	0.00284653	NA
ENSRNOG00000020255	Sars1	1.23549	5.95606e-32	2.82853e-30	266975	Sars1	1.49722	2.88103e-16	2.34382e-14	266975
ENSRNOG00000057078	Ddit4	2.44422	6.22967e-32	2.94857e-30	140942	Ddit4	1.71012	3.07127e-12	1.60165e-10	140942
ENSRNOG00000010584	Tmem123	-0.788767	7.48331e-32	3.53013e-30	363013	Tmem123	-0.121644	0.257386	0.489842	363013
ENSRNOG00000033744	Rasgrp4	3.47403	8.86731e-32	4.16911e-30	170668	Rasgrp4	-0.00303402	0.975504	0.990264	170668
ENSRNOG00000007738	Hm13	1.24693	9.37493e-32	4.39318e-30	311545	Hm13	0.790227	2.22735e-14	1.47719e-12	311545
ENSRNOG00000031607	RT1-CE3	1.87431	9.92813e-32	4.63706e-30	NA	RT1-CE3	1.02159	2.67139e-05	0.000376431	NA
ENSRNOG00000056038	Ehbp1l1	-0.476421	1.11458e-31	5.18868e-30	309169	Ehbp1l1	-0.609675	2.86642e-06	5.30788e-05	309169
ENSRNOG00000047647	Il2ra	-0.912141	1.19816e-31	5.55947e-30	25704	Il2ra	0.160912	0.100853	0.27162	25704
ENSRNOG00000049633	Flvcr1	-1.06927	1.29696e-31	5.99821e-30	108348225	Flvcr1	-0.890869	1.4093e-10	5.81003e-09	108348225
ENSRNOG00000020956	Bcat2	0.710522	1.44124e-31	6.64377e-30	64203	Bcat2	0.496985	1.04222e-05	0.000164106	64203
ENSRNOG00000018309	Chd4	-0.451913	2.3525e-31	1.08093e-29	117535	Chd4	-0.209818	0.0190328	0.0836963	117535
ENSRNOG00000026762	RT1-DOa	2.00404	2.69155e-31	1.23271e-29	24984	RT1-DOa	-0.247906	0.1453	0.344488	24984
ENSRNOG00000022760	Rubcnl	1.79192	2.81788e-31	1.28641e-29	290403	Rubcnl	0.257506	0.0211178	0.0904288	290403
ENSRNOG00000054978	H1f2	1.26148	3.70872e-31	1.68765e-29	NA	H1f2	0.447108	0.0014142	0.0110483	NA
ENSRNOG00000007419	Pank3	-0.615428	3.93476e-31	1.78477e-29	360511	Pank3	-0.0442555	0.63205	0.808736	360511
ENSRNOG00000056714	Sla	2.64565	4.47796e-31	2.02467e-29	338477	Sla	0.928042	0.000151923	0.0016808	338477
ENSRNOG00000008859	Tank	-0.648955	5.11595e-31	2.30576e-29	252961	Tank	0.12191	0.33043	0.565531	252961
ENSRNOG00000031612	Gls2	-0.81385	5.98946e-31	2.69088e-29	192268	Gls2	-0.542493	0.000125646	0.00142894	192268
ENSRNOG00000014516	Hs6st1	1.44913	6.94951e-31	3.11233e-29	316325	Hs6st1	0.697949	0.00514895	0.0309825	316325
ENSRNOG00000013186	G3bp1	-0.640371	6.99366e-31	3.12222e-29	171092	G3bp1	-0.362329	1.81362e-06	3.49631e-05	171092
ENSRNOG00000001223	Pttg1ip	-0.744162	1.07846e-30	4.79949e-29	365548	Pttg1ip	-0.153347	0.148506	0.349108	365548
ENSRNOG00000046639	Itgae	3.26152	1.08515e-30	4.8141e-29	83577	Itgae	0.00717489	0.937359	0.97524	83577
ENSRNOG00000028566	Pld4	2.90135	1.15231e-30	5.09609e-29	362792	Pld4	-0.149526	0.206521	0.429112	362792
ENSRNOG00000011052	Gars	1.28223	1.18512e-30	5.22488e-29	NA	Gars	1.00459	1.51845e-10	6.21799e-09	NA
ENSRNOG00000031090	RT1-CE7	-0.655697	1.62836e-30	7.15667e-29	NA	RT1-CE7	-0.53837	0.000499852	0.00465815	NA
ENSRNOG00000014616	Iars1	1.70448	1.76224e-30	7.72112e-29	306804	Iars1	1.26705	1.8034e-17	1.57192e-15	306804
ENSRNOG00000023209	Slamf7	-0.653179	2.23015e-30	9.74107e-29	364049	Slamf7	-0.416819	0.0029109	0.0198003	364049
ENSRNOG00000017496	Cnp	-0.784675	2.29496e-30	9.99332e-29	25275	Cnp	-0.324152	0.00579111	0.0340018	25275
ENSRNOG00000006384	Ddx58	-1.22164	2.5304e-30	1.09847e-28	NA	Ddx58	0.0571114	0.707574	0.855386	NA
ENSRNOG00000006646	Vopp1	-0.861633	3.16143e-30	1.36821e-28	362374	Vopp1	-1.35227	2.21126e-06	4.20311e-05	362374
ENSRNOG00000023969	Herc6	-1.14407	3.97711e-30	1.71598e-28	362376	Herc6	0.284136	0.0862144	0.245182	362376
ENSRNOG00000011677	Slc39a10	-1.14098	4.87673e-30	2.09774e-28	363229	Slc39a10	0.30021	0.0185419	0.0821892	363229
ENSRNOG00000013572	Lxn	-0.861905	5.26372e-30	2.25734e-28	59073	Lxn	-0.142094	0.289873	0.524085	59073
ENSRNOG00000049236	Myh9l1	-0.850292	6.16395e-30	2.63541e-28	NA	Myh9l1	-1.02325	5.88972e-08	1.56926e-06	NA
ENSRNOG00000023269	AABR07021759.1	-0.672886	6.7468e-30	2.87592e-28	NA	AABR07021759.1	-0.377065	0.00959351	0.0497111	NA
ENSRNOG00000021828	Coro1b	-0.513428	8.39755e-30	3.56883e-28	29474	Coro1b	-0.434078	1.73506e-05	0.000256331	29474
ENSRNOG00000061367	Atp7a	-0.507465	8.54587e-30	3.62099e-28	24941	Atp7a	-0.394484	1.05995e-05	0.000166041	24941
ENSRNOG00000014610	Anpep	3.4895	8.68297e-30	3.6681e-28	81641	Anpep	-0.0157711	0.546203	0.75153	81641
ENSRNOG00000013536	Cdc42	-0.419567	1.06398e-29	4.48138e-28	64465	Cdc42	-0.107564	0.193179	0.412127	64465
ENSRNOG00000020590	Adam15	4.05593	1.13856e-29	4.78126e-28	57025	NA	NA	NA	NA	NA
ENSRNOG00000018781	Map1s	-0.966671	1.55145e-29	6.49587e-28	290640	Map1s	-0.626129	1.57001e-06	3.09514e-05	290640
ENSRNOG00000030871	Calm2	-0.604671	1.8187e-29	7.59242e-28	NA	Calm2	-0.270459	0.00264436	0.0182725	NA
ENSRNOG00000018304	Lars1	0.91595	1.90801e-29	7.94179e-28	291624	Lars1	1.11634	1.51295e-10	6.21635e-09	291624
ENSRNOG00000021057	Osbp	0.620306	2.88091e-29	1.19562e-27	365410	Osbp	0.900854	5.6239e-15	3.92162e-13	365410
ENSRNOG00000013351	Stxbp5	1.40754	3.03963e-29	1.2578e-27	81022	Stxbp5	0.816374	2.17965e-09	7.56248e-08	81022
ENSRNOG00000018159	Anxa4	-0.686663	3.42644e-29	1.41373e-27	79124	Anxa4	-0.515972	1.55305e-08	4.6337e-07	79124
ENSRNOG00000018087	Vim	-0.859993	3.60064e-29	1.48129e-27	81818	Vim	-0.719541	0.00252074	0.0176082	81818
ENSRNOG00000055305	Parvb	1.17502	3.80078e-29	1.55909e-27	362973	Parvb	0.672793	0.0115448	0.0574792	362973
ENSRNOG00000030266	Plekhg2	-0.994302	4.84202e-29	1.98047e-27	292750	Plekhg2	-1.20727	1.14631e-14	7.90306e-13	292750
ENSRNOG00000025926	Heatr5b	-0.757297	5.2489e-29	2.14071e-27	362683	Heatr5b	-0.368209	0.000430093	0.00406854	362683
ENSRNOG00000019299	Edem2	0.985125	5.89464e-29	2.39716e-27	296304	Edem2	1.45831	7.88892e-19	8.22808e-17	296304
ENSRNOG00000020657	Shc1	0.865201	6.31327e-29	2.56004e-27	85385	Shc1	0.543397	2.18307e-11	1.00909e-09	85385
ENSRNOG00000046252	Tbl2	1.46179	6.57875e-29	2.66007e-27	686610	Tbl2	2.01022	1.25441e-26	2.31932e-24	686610
ENSRNOG00000007831	Ufl1	1.01328	6.88305e-29	2.77518e-27	313115	Ufl1	1.26839	2.40914e-18	2.31486e-16	313115
ENSRNOG00000002864	Nacc1	-0.496212	1.00032e-28	4.02174e-27	171454	Nacc1	-0.250477	0.00684848	0.0385302	171454
ENSRNOG00000054757	Adcy6	-0.713272	1.0057e-28	4.03192e-27	25289	Adcy6	-0.214109	0.0387635	0.140324	25289
ENSRNOG00000061543	Ap2b1	-0.449843	1.11793e-28	4.46918e-27	140670	Ap2b1	-0.156798	0.0670548	0.205183	140670
ENSRNOG00000054340	AABR07011013.1	1.78693	1.13514e-28	4.52522e-27	NA	AABR07011013.1	0.84859	5.80271e-08	1.54946e-06	NA
ENSRNOG00000025930	Chst13	-0.999548	1.31738e-28	5.23697e-27	500257	Chst13	-0.104731	0.210746	0.434562	500257
ENSRNOG00000015079	Ddost	0.83869	1.38001e-28	5.47056e-27	313648	Ddost	1.57762	1.15429e-32	3.13019e-30	313648
ENSRNOG00000005575	Abi3	3.4827	1.62122e-28	6.4088e-27	303476	Abi3	-0.0315721	0.798957	0.909547	303476
ENSRNOG00000021560	Cass4	2.1921	2.0063e-28	7.90896e-27	296409	Cass4	0.112424	0.47029	0.692274	296409
ENSRNOG00000021084	AABR07006310.1	2.65934	2.41154e-28	9.48003e-27	NA	AABR07006310.1	0.100825	0.367454	0.603261	NA
ENSRNOG00000004342	Ahr	0.922333	3.05081e-28	1.19599e-26	25690	Ahr	0.383415	0.00443635	0.0276631	25690
ENSRNOG00000024277	AABR07035470.1	2.44399	3.20068e-28	1.25127e-26	NA	AABR07035470.1	0.426711	0.0340042	0.127954	NA
ENSRNOG00000024346	Plet1	2.55361	3.8416e-28	1.49769e-26	363060	Plet1	0.00915682	0.945459	0.978578	363060
ENSRNOG00000018939	Rexo2	-0.852723	3.90536e-28	1.51837e-26	300689	Rexo2	-0.846947	1.63163e-06	3.19596e-05	300689
ENSRNOG00000007270	Il12rb2	-2.7939	4.12655e-28	1.59997e-26	171334	Il12rb2	-1.55	5.44087e-07	1.19846e-05	171334
ENSRNOG00000051450	Abracl	-1.05184	5.51237e-28	2.13145e-26	685045	Abracl	-0.714006	0.000331729	0.00328046	685045
ENSRNOG00000010712	Terf2ip	-0.798368	6.44121e-28	2.48381e-26	307861	Terf2ip	-0.611811	2.0751e-08	6.01484e-07	307861
ENSRNOG00000006487	Casp8ap2	-0.609807	7.0395e-28	2.70405e-26	313128	Casp8ap2	0.04655	0.631146	0.808002	313128
ENSRNOG00000020182	Mvp	-0.549347	7.05055e-28	2.70405e-26	64681	Mvp	-0.406353	0.00357488	0.0232911	64681
ENSRNOG00000024671	Dmxl1	0.500708	7.49373e-28	2.86625e-26	307429	Dmxl1	0.211765	0.0544227	0.178431	307429
ENSRNOG00000010258	Vhl	-0.599364	7.83451e-28	2.98852e-26	24874	Vhl	-0.373291	3.01688e-05	0.000418828	24874
ENSRNOG00000007374	Tac1	-4.19098	8.12002e-28	3.0891e-26	NA	NA	NA	NA	NA	NA
ENSRNOG00000052803	Klri1	1.76648	8.56438e-28	3.24941e-26	503651	Klri1	1.81786	2.37674e-31	5.91906e-29	503651
ENSRNOG00000057934	Tmx1	-0.861362	8.59259e-28	3.2514e-26	362751	Tmx1	0.0607212	0.593204	0.782243	362751
ENSRNOG00000004411	Tspan8	2.87895	8.95393e-28	3.37909e-26	171048	Tspan8	0.290778	0.0280548	0.111516	171048
ENSRNOG00000001592	Cct8	-0.665139	1.00901e-27	3.79775e-26	288305	Cct8	-0.390923	0.000238724	0.00246403	288305
ENSRNOG00000014917	Nck1	-0.814954	1.07284e-27	4.02728e-26	300955	Nck1	-0.108995	0.373111	0.609351	300955
ENSRNOG00000030683	Vps26a	-0.707154	1.41597e-27	5.30126e-26	361846	Vps26a	-0.300864	0.000201374	0.00212208	361846
ENSRNOG00000013949	Idh2	1.81118	1.58363e-27	5.91332e-26	361596	Idh2	0.90105	2.01471e-05	0.000293734	361596
ENSRNOG00000006094	Cd44	2.03356	1.59471e-27	5.93905e-26	25406	Cd44	0.488804	0.00772828	0.0422907	25406
ENSRNOG00000011116	Snx25	-0.51369	1.69118e-27	6.28178e-26	306471	Snx25	-0.42542	0.000458749	0.00430624	306471
ENSRNOG00000016161	Lman2	0.668751	2.14889e-27	7.96101e-26	290994	Lman2	0.803581	5.35553e-14	3.47625e-12	290994
ENSRNOG00000016416	Rnh1	-0.571183	2.23957e-27	8.27532e-26	100360501	Rnh1	-0.498623	0.000126488	0.00143584	100360501
ENSRNOG00000047957	Traf5	-0.959691	2.40951e-27	8.88007e-26	684173	Traf5	-0.377969	0.0107986	0.0544303	684173
ENSRNOG00000006167	Rasal3	3.0781	2.55287e-27	9.38396e-26	314596	Rasal3	0.138655	0.337742	0.574021	314596
ENSRNOG00000021164	Stip1	-0.749622	2.80296e-27	1.02765e-25	192277	Stip1	-0.286313	0.00860394	0.0458488	192277
ENSRNOG00000022455	Cptp	1.14085	3.04988e-27	1.11529e-25	313771	Cptp	1.59825	2.574e-18	2.43493e-16	313771
ENSRNOG00000020918	Ccnd1	4.29149	3.08526e-27	1.12532e-25	58919	Ccnd1	-0.0376472	0.776529	0.896413	58919
ENSRNOG00000011680	Il16	2.91505	3.29522e-27	1.19882e-25	116996	Il16	0.0834042	0.538403	0.745336	116996
ENSRNOG00000007400	Srebf2	-0.568371	5.46343e-27	1.98252e-25	300095	Srebf2	-0.19291	0.0359632	0.133068	300095
ENSRNOG00000000853	Aif1	2.21851	5.71927e-27	2.07005e-25	29427	Aif1	-0.00401616	0.959955	0.984077	29427
ENSRNOG00000004192	Arhgap30	-0.601318	6.37514e-27	2.30155e-25	498282	Arhgap30	-0.4602	9.66557e-05	0.00114292	498282
ENSRNOG00000049681	AABR07031491.2	-0.938665	6.54894e-27	2.35828e-25	NA	AABR07031491.2	-0.578714	5.43729e-05	0.000698434	NA
ENSRNOG00000047374	Gnas	-0.464945	7.69628e-27	2.76441e-25	24896	Gnas	-0.120707	0.102226	0.273867	24896
ENSRNOG00000047374	Gnas	-0.464945	7.69628e-27	2.76441e-25	24896	Gnas	-0.120707	0.102226	0.273867	24896
ENSRNOG00000047374	Gnas	-0.464945	7.69628e-27	2.76441e-25	24896	Gnas	-0.120707	0.102226	0.273867	24896
ENSRNOG00000047374	Gnas	-0.464945	7.69628e-27	2.76441e-25	24896	Gnas	-0.120707	0.102226	0.273867	24896
ENSRNOG00000010065	Dgkh	-0.699708	7.756e-27	2.77881e-25	361076	Dgkh	-0.122671	0.156125	0.359402	361076
ENSRNOG00000022565	Lrrc25	2.50725	8.07385e-27	2.88538e-25	498605	Lrrc25	0.260669	0.0396191	0.142342	498605
ENSRNOG00000006052	Sulf2	1.40812	9.7006e-27	3.45801e-25	311642	Sulf2	0.0959773	0.497321	0.714146	311642
ENSRNOG00000004258	Chst7	-1.52661	9.95035e-27	3.53812e-25	302302	Chst7	-0.452344	0.000254078	0.0026011	302302
ENSRNOG00000047459	H1f4	1.18409	1.18771e-26	4.21264e-25	201097	H1f4	0.147331	0.247767	0.478933	201097
ENSRNOG00000018770	Pmaip1	-0.491154	1.23171e-26	4.35777e-25	492821	Pmaip1	0.700918	1.47863e-11	7.02091e-10	492821
ENSRNOG00000011027	Uba5	1.06798	1.4756e-26	5.20765e-25	300968	Uba5	1.21589	5.73755e-12	2.84615e-10	300968
ENSRNOG00000010598	Hs3st1	2.27282	1.67644e-26	5.90175e-25	NA	Hs3st1	0.580569	0.00858075	0.0457453	NA
ENSRNOG00000017023	Tcf25	0.665239	1.73023e-26	6.07599e-25	292082	Tcf25	0.86097	9.47853e-17	7.87041e-15	292082
ENSRNOG00000059202	AABR07021988.1	0.594883	1.92493e-26	6.74297e-25	NA	AABR07021988.1	0.902072	2.53433e-19	2.78617e-17	NA
ENSRNOG00000050473	Rps27l	-0.623607	2.5743e-26	8.99544e-25	681429	Rps27l	-0.126944	0.262301	0.495183	681429
ENSRNOG00000009848	Il18	1.24132	2.68891e-26	9.37279e-25	29197	Il18	0.327366	0.0165917	0.0758894	29197
ENSRNOG00000017852	Nars1	1.171	3.08906e-26	1.07411e-24	291556	Nars1	1.11613	6.10857e-11	2.61554e-09	291556
ENSRNOG00000006231	Ptpro	2.24418	3.2715e-26	1.13476e-24	50677	Ptpro	-0.025519	0.857284	0.935979	50677
ENSRNOG00000026048	Gbf1	0.673615	3.71412e-26	1.28214e-24	309451	Gbf1	0.592476	1.86568e-11	8.65662e-10	309451
ENSRNOG00000053468	Tuba1b	-0.507377	3.7145e-26	1.28214e-24	500929	Tuba1b	0.154368	0.0786053	0.229478	500929
ENSRNOG00000042785	Sesn2	1.60076	3.73677e-26	1.28669e-24	502988	Sesn2	1.78851	2.34853e-18	2.27453e-16	502988
ENSRNOG00000059801	Lima1	-0.703251	4.09669e-26	1.40719e-24	300228	Lima1	-0.695417	2.74686e-07	6.33647e-06	300228
ENSRNOG00000009545	Polr1a	1.46403	4.45076e-26	1.52511e-24	83581	Polr1a	0.0208772	0.875676	0.946155	83581
ENSRNOG00000000465	Slc39a7	0.794468	4.92052e-26	1.68201e-24	294281	Slc39a7	1.55357	9.4124e-22	1.26219e-19	294281
ENSRNOG00000006749	Tmtc3	-0.516111	5.10857e-26	1.74208e-24	314785	Tmtc3	-0.206189	0.0544505	0.178474	314785
ENSRNOG00000008024	Pxk	1.53502	5.30552e-26	1.8049e-24	306203	Pxk	0.176203	0.20483	0.427491	306203
ENSRNOG00000021579	Mpp6	1.49378	5.54288e-26	1.88112e-24	NA	Mpp6	0.193594	0.0676247	0.20672	NA
ENSRNOG00000006069	Eif2ak3	0.685266	6.00008e-26	2.03141e-24	29702	Eif2ak3	0.710774	7.04141e-18	6.36491e-16	29702
ENSRNOG00000012207	Dst	0.982953	7.40937e-26	2.50256e-24	316313	Dst	0.50207	0.00153659	0.0118079	316313
ENSRNOG00000054695	Calcrl	-0.870505	8.81027e-26	2.96864e-24	25029	Calcrl	0.166517	0.182232	0.397417	25029
ENSRNOG00000002227	Kit	0.610273	9.86345e-26	3.31562e-24	64030	Kit	0.294626	0.0514333	0.171267	64030
ENSRNOG00000003206	Actr3	-0.43214	1.00639e-25	3.37498e-24	81732	Actr3	-0.0474993	0.536838	0.744435	81732
ENSRNOG00000017279	Tmem50a	-0.66693	1.2917e-25	4.32156e-24	298552	Tmem50a	0.0479927	0.587395	0.778536	298552
ENSRNOG00000020151	Cdh1	3.81748	1.42304e-25	4.74974e-24	83502	Cdh1	0.0588054	0.519142	0.729849	83502
ENSRNOG00000009243	Oaf	1.66394	1.65019e-25	5.49493e-24	315594	Oaf	0.0465269	0.738039	0.872449	315594
ENSRNOG00000001862	Ube2l3	-0.531135	1.68815e-25	5.60813e-24	363836	Ube2l3	-0.0933787	0.286273	0.520625	363836
ENSRNOG00000002643	Ugdh	0.860609	2.40608e-25	7.97442e-24	83472	Ugdh	0.739348	2.26643e-12	1.19728e-10	83472
ENSRNOG00000019582	Mthfd1l	1.92942	2.77531e-25	9.17667e-24	361472	Mthfd1l	1.21325	5.33312e-11	2.30907e-09	361472
ENSRNOG00000061270	Git1	-0.566745	2.98675e-25	9.85279e-24	83709	Git1	-0.241453	0.00681479	0.0384115	83709
ENSRNOG00000017087	Man1c1	2.26298	3.07931e-25	1.01345e-23	362625	Man1c1	0.145063	0.335143	0.57092	362625
ENSRNOG00000000435	Ppt2	2.77644	3.23014e-25	1.06062e-23	54398	NA	NA	NA	NA	NA
ENSRNOG00000059579	Gpt2	3.10832	3.32317e-25	1.08865e-23	307759	Gpt2	2.77883	3.2792e-13	1.92385e-11	307759
ENSRNOG00000014289	Arpc2	-0.716838	3.97106e-25	1.29788e-23	301511	Arpc2	-0.197044	0.0489323	0.165913	301511
ENSRNOG00000021856	Lat2	3.21347	4.24982e-25	1.38579e-23	317676	Lat2	-0.153314	0.211089	0.434975	317676
ENSRNOG00000016085	Mpzl2	-1.07735	4.66775e-25	1.51857e-23	300679	Mpzl2	-1.36157	3.52071e-08	9.80895e-07	300679
ENSRNOG00000007329	Frmd6	-0.801926	5.07214e-25	1.64635e-23	257646	Frmd6	-0.168603	0.110349	0.286569	257646
ENSRNOG00000013517	Phtf2	-0.957356	5.32147e-25	1.72172e-23	296762	Phtf2	-0.3521	0.0369103	0.135525	296762
ENSRNOG00000026504	Fam114a1	2.5724	5.32867e-25	1.72172e-23	498366	Fam114a1	2.00728	1.05224e-12	5.81018e-11	498366
ENSRNOG00000026504	Fam114a1	2.5724	5.32867e-25	1.72172e-23	498366	Fam114a1	2.00728	1.05224e-12	5.81018e-11	498366
ENSRNOG00000025406	Iqgap2	3.07073	6.42563e-25	2.07142e-23	100360623	Iqgap2	0.773328	0.00375083	0.0241537	100360623
ENSRNOG00000010964	Akap13	-0.497461	6.61201e-25	2.12666e-23	293024	Akap13	-0.149879	0.0903673	0.252982	293024
ENSRNOG00000010951	Cmtm6	-0.603692	6.83486e-25	2.18853e-23	316035	Cmtm6	-0.252741	0.00183164	0.0136539	316035
ENSRNOG00000018649	Slc35c2	1.60266	6.8353e-25	2.18853e-23	311637	Slc35c2	-0.0177798	0.90007	0.958346	311637
ENSRNOG00000003959	Rgs18	3.11446	6.97707e-25	2.22888e-23	289076	Rgs18	-0.00769151	0.950898	0.980217	289076
ENSRNOG00000012405	Tcf4	1.23802	7.35713e-25	2.345e-23	84382	Tcf4	0.576624	0.000120017	0.0013726	84382
ENSRNOG00000019090	Cct3	-0.63902	8.0919e-25	2.57341e-23	295230	Cct3	-0.389142	1.87539e-07	4.54075e-06	295230
ENSRNOG00000001708	Dvl3	-0.608104	8.57783e-25	2.72183e-23	303811	Dvl3	-0.0957309	0.263904	0.496825	303811
ENSRNOG00000027008	Igtp	-0.668706	9.3311e-25	2.95422e-23	303163	Igtp	-0.190739	0.148447	0.349036	303163
ENSRNOG00000061070	Irf4	-0.608518	9.54653e-25	3.01568e-23	291100	Irf4	0.116802	0.319887	0.554644	291100
ENSRNOG00000008005	Akna	0.82501	1.09232e-24	3.44288e-23	362530	Akna	0.0581827	0.524813	0.73469	362530
ENSRNOG00000019041	Psme1	-0.538275	1.35913e-24	4.27432e-23	29630	Psme1	-0.307829	0.0025678	0.0178954	29630
ENSRNOG00000014776	Adcy7	1.38938	1.43186e-24	4.49305e-23	84420	Adcy7	-0.0642531	0.65714	0.824584	84420
ENSRNOG00000013064	Lrp8	0.898692	1.54331e-24	4.83206e-23	362558	Lrp8	0.221693	0.0100743	0.0517627	362558
ENSRNOG00000002251	Sec31a	0.507028	1.63711e-24	5.10629e-23	93646	Sec31a	0.630304	1.16459e-14	7.98396e-13	93646
ENSRNOG00000024454	Ccdc149	5.14352	1.63811e-24	5.10629e-23	688939	Ccdc149	6.33365	5.17267e-06	8.91556e-05	688939
ENSRNOG00000017593	Mtr	1.4043	1.71181e-24	5.32431e-23	81522	Mtr	1.27128	1.97775e-09	6.9352e-08	81522
ENSRNOG00000009912	Fgr	4.50817	1.71672e-24	5.32787e-23	79113	Fgr	-0.11703	0.44159	0.668659	79113
ENSRNOG00000002294	Snx29	1.30697	1.76253e-24	5.45807e-23	689142	Snx29	0.182452	0.265274	0.497993	689142
ENSRNOG00000058866	Myo5a	-0.614581	1.79148e-24	5.53561e-23	25017	Myo5a	-0.185273	0.0183401	0.0816648	25017
ENSRNOG00000004019	Phlda1	1.83037	1.79796e-24	5.54351e-23	29380	Phlda1	0.310221	0.0708315	0.213527	29380
ENSRNOG00000006418	Samhd1	-0.86901	1.81944e-24	5.59754e-23	311580	Samhd1	-0.165929	0.211268	0.435196	311580
ENSRNOG00000014543	Tbc1d2b	-0.509732	1.96517e-24	6.03276e-23	315880	Tbc1d2b	-0.612626	0.000317915	0.00316179	315880
ENSRNOG00000005058	Lpcat4	1.77295	1.97447e-24	6.04819e-23	296048	Lpcat4	0.389334	0.0379121	0.13802	296048
ENSRNOG00000016592	Gnai2	-0.429007	2.08921e-24	6.38585e-23	81664	Gnai2	-0.295094	0.00180827	0.0135045	81664
ENSRNOG00000029191	LOC685067	-0.632557	2.0957e-24	6.39188e-23	NA	LOC685067	0.0927642	0.393636	0.628325	NA
ENSRNOG00000003148	Timp2	1.50464	2.14476e-24	6.5185e-23	29543	Timp2	-0.775065	0.00585371	0.0342439	29543
ENSRNOG00000001704	Runx1	0.602244	2.14642e-24	6.5185e-23	50662	Runx1	0.634239	9.80595e-12	4.74849e-10	50662
ENSRNOG00000002389	Morf4l2	0.697393	2.16852e-24	6.5715e-23	317413	Morf4l2	1.06159	1.9664e-18	1.9509e-16	317413
ENSRNOG00000012582	Eif4ebp1	0.927292	2.54351e-24	7.69141e-23	116636	Eif4ebp1	1.60383	3.55686e-18	3.28821e-16	116636
ENSRNOG00000017132	Snx30	1.84348	2.64723e-24	7.98799e-23	298033	Snx30	0.575006	0.000509251	0.0047186	298033
ENSRNOG00000011460	Arfgef3	2.95819	2.9131e-24	8.77153e-23	292947	Arfgef3	0.72151	1.40081e-05	0.000211823	292947
ENSRNOG00000016963	Trip12	-0.314198	3.1035e-24	9.32501e-23	316575	Trip12	-0.17326	0.0204739	0.0884499	316575
ENSRNOG00000027811	Lilrb4	1.56246	3.27176e-24	9.80974e-23	292594	Lilrb4	1.55038	1.56799e-13	9.5195e-12	292594
ENSRNOG00000034015	Capn2	-0.49899	3.59503e-24	1.07562e-22	29154	Capn2	-0.5161	0.000254357	0.00260177	29154
ENSRNOG00000013538	Capza1	-0.446119	3.61049e-24	1.07797e-22	691149	Capza1	-0.12558	0.172342	0.383636	691149
ENSRNOG00000017564	Mib2	1.43723	3.74957e-24	1.11713e-22	474147	Mib2	1.67811	2.95747e-09	9.99724e-08	474147
ENSRNOG00000006247	Copa	0.419462	3.91215e-24	1.16313e-22	304978	Copa	0.715026	1.06734e-12	5.86698e-11	304978
ENSRNOG00000036829	Nckap1l	-0.484902	3.92922e-24	1.16575e-22	315348	Nckap1l	-0.112939	0.242761	0.473759	315348
ENSRNOG00000060005	Surf4	1.05432	4.78512e-24	1.41672e-22	619346	Surf4	1.71557	2.44319e-19	2.71039e-17	619346
ENSRNOG00000050600	Zfp872	2.17053	4.92309e-24	1.45452e-22	NA	Zfp872	2.55549	1.11562e-18	1.13449e-16	NA
ENSRNOG00000027623	LOC680039	0.86775	5.06198e-24	1.49244e-22	NA	LOC680039	0.439225	0.000166095	0.0018134	NA
ENSRNOG00000010642	Lysmd2	-0.746661	7.36534e-24	2.16703e-22	300839	Lysmd2	-0.218088	0.00557457	0.0330065	300839
ENSRNOG00000010737	Mbnl2	0.938299	8.31212e-24	2.44052e-22	680445	Mbnl2	1.50835	2.05673e-13	1.23637e-11	680445
ENSRNOG00000027906	Ankrd11	0.474482	1.12008e-23	3.28185e-22	365023	Ankrd11	0.672859	3.75361e-07	8.46677e-06	365023
ENSRNOG00000061998	AABR07044421.1	-1.03309	1.21039e-23	3.53913e-22	NA	AABR07044421.1	-0.610886	9.09453e-05	0.00108804	NA
ENSRNOG00000026124	Id3	1.25445	1.21652e-23	3.54974e-22	25585	Id3	0.261953	0.108342	0.283467	25585
ENSRNOG00000000495	Uhrf1bp1	1.16157	1.26906e-23	3.69543e-22	NA	Uhrf1bp1	1.05214	0.00102508	0.00844637	NA
ENSRNOG00000023577	Gigyf2	0.663171	1.28176e-23	3.72475e-22	100362458	Gigyf2	0.656567	8.23228e-09	2.59665e-07	100362458
ENSRNOG00000056756	Actn1	-0.624483	1.35563e-23	3.93133e-22	81634	Actn1	-0.777717	4.14182e-05	0.000552379	81634
ENSRNOG00000007993	Sh3tc1	2.86019	1.43896e-23	4.16446e-22	305441	Sh3tc1	0.0960595	0.350741	0.587199	305441
ENSRNOG00000005871	Il1rn	3.28972	1.48458e-23	4.28772e-22	60582	Il1rn	1.4104	1.27467e-09	4.57495e-08	60582
ENSRNOG00000010260	Dixdc1	-1.0662	1.7028e-23	4.90795e-22	363062	Dixdc1	-0.90402	1.38746e-06	2.77107e-05	363062
ENSRNOG00000023605	Ncbp1	-0.752746	1.72034e-23	4.94843e-22	298075	Ncbp1	-0.281746	0.0221326	0.0939421	298075
ENSRNOG00000019136	Scamp2	-0.648883	1.73807e-23	4.98927e-22	65168	Scamp2	-0.105078	0.179082	0.393046	65168
ENSRNOG00000003343	Canx	0.483423	1.96822e-23	5.6385e-22	29144	Canx	1.09531	1.11104e-45	5.89478e-43	29144
ENSRNOG00000025198	Gas2l3	2.77294	2.00849e-23	5.74225e-22	NA	Gas2l3	0.177454	0.101817	0.273312	NA
ENSRNOG00000005434	Sptbn1	-0.63314	2.24037e-23	6.39228e-22	NA	Sptbn1	-1.58543	1.12518e-08	3.39025e-07	NA
ENSRNOG00000016420	Serpinb6b	-1.74342	2.32938e-23	6.63288e-22	364705	Serpinb6b	-2.29535	4.46082e-59	4.94867e-56	364705
ENSRNOG00000010630	Prcp	-0.667997	2.43829e-23	6.92904e-22	293118	Prcp	-0.279437	0.00110674	0.00900422	293118
ENSRNOG00000059224	Reps1	-1.04671	2.55741e-23	7.25299e-22	292944	Reps1	0.0198683	0.894063	0.955798	292944
ENSRNOG00000004057	Ccdc88a	-0.589869	2.80448e-23	7.93779e-22	305605	Ccdc88a	-0.109132	0.30708	0.54097	305605
ENSRNOG00000004162	Pfkfb2	2.01073	3.05632e-23	8.63333e-22	24640	Pfkfb2	0.910342	2.96697e-09	1.00016e-07	24640
ENSRNOG00000033772	Serpinb9	-1.28745	3.39591e-23	9.57349e-22	361241	Serpinb9	-1.27634	2.59174e-09	8.88399e-08	361241
ENSRNOG00000006298	Cpne3	-0.472248	3.77679e-23	1.06261e-21	313087	Cpne3	-0.299606	0.00692016	0.0388019	313087
ENSRNOG00000004111	Soat1	1.18945	4.03528e-23	1.13244e-21	81782	Soat1	0.570759	0.00115502	0.00933425	81782
ENSRNOG00000000314	Sec63	0.75526	4.04099e-23	1.13244e-21	309858	Sec63	0.95669	1.83307e-25	2.98252e-23	309858
ENSRNOG00000000824	Dse	-0.51019	4.05478e-23	1.13406e-21	365583	Dse	-0.116045	0.0976762	0.266165	365583
ENSRNOG00000009347	Arhgap25	1.55684	4.12957e-23	1.1527e-21	500246	Arhgap25	0.224583	0.0830012	0.238601	500246
ENSRNOG00000013679	Sema4d	2.27352	5.07668e-23	1.41428e-21	306790	Sema4d	-0.0566836	0.64654	0.818013	306790
ENSRNOG00000057623	Copb1	0.554596	5.36356e-23	1.49126e-21	114023	Copb1	0.776933	4.75249e-20	5.52329e-18	114023
ENSRNOG00000009956	Wnk1	-0.519607	6.65075e-23	1.84552e-21	116477	Wnk1	-0.0867094	0.392341	0.627792	116477
ENSRNOG00000001068	Rac1	-0.450836	7.97322e-23	2.20816e-21	363875	Rac1	-0.130095	0.0892291	0.250774	363875
ENSRNOG00000045924	RT1-T24-3	-3.01733	8.55988e-23	2.36601e-21	414788	RT1-T24-3	0.0237217	0.858523	0.936457	414788
ENSRNOG00000013971	Psat1	3.40981	1.10543e-22	3.04952e-21	293820	Psat1	1.80007	7.17191e-06	0.000117791	293820
ENSRNOG00000011329	Pkm	-0.842744	1.16313e-22	3.20245e-21	25630	Pkm	-0.778221	2.02436e-12	1.07875e-10	25630
ENSRNOG00000031421	Eif1a	1.0218	1.17852e-22	3.23854e-21	317163	Eif1a	1.24174	1.21394e-20	1.52718e-18	317163
ENSRNOG00000042592	Rgs10	1.33791	1.25602e-22	3.4448e-21	54290	Rgs10	0.143058	0.364472	0.601196	54290
ENSRNOG00000003486	Mnda	3.49863	1.29127e-22	3.53464e-21	304988	Mnda	0.744296	0.00814168	0.0439615	304988
ENSRNOG00000014365	Gne	1.30927	1.31702e-22	3.59815e-21	114711	Gne	0.341936	0.0170028	0.0770682	114711
ENSRNOG00000059474	Mob1a	-0.486248	1.37585e-22	3.75165e-21	297387	Mob1a	-0.235014	0.0131156	0.0634328	297387
ENSRNOG00000014490	Bdh2	-1.43816	1.47662e-22	4.01869e-21	295458	Bdh2	-0.176895	0.210218	0.433913	295458
ENSRNOG00000011238	Tiparp	0.680945	1.57671e-22	4.28283e-21	310467	Tiparp	0.562935	7.9266e-08	2.06244e-06	310467
ENSRNOG00000002254	Tmem33	-0.698496	1.64132e-22	4.4498e-21	59303	Tmem33	-0.259	0.00746535	0.0410729	59303
ENSRNOG00000034084	Ggct	4.78382	1.77166e-22	4.79397e-21	362368	Ggct	2.75041	1.6944e-13	1.0236e-11	362368
ENSRNOG00000024230	Tnfaip8l3	1.71711	1.78308e-22	4.81566e-21	315673	Tnfaip8l3	-0.471465	0.00592235	0.0345562	315673
ENSRNOG00000009291	Dnase1l3	2.44984	2.07782e-22	5.60102e-21	116687	Dnase1l3	-0.0341351	0.790214	0.904595	116687
ENSRNOG00000019484	Slc6a9	3.70138	2.28559e-22	6.14936e-21	116509	Slc6a9	2.60157	4.34046e-05	0.000575099	116509
ENSRNOG00000010196	Glb1	-0.679306	2.52019e-22	6.7677e-21	316033	Glb1	-0.306385	0.00655261	0.0373354	316033
ENSRNOG00000058094	AABR07028902.1	0.967358	2.88807e-22	7.74089e-21	NA	AABR07028902.1	0.241105	0.00796951	0.0433193	NA
ENSRNOG00000012148	Trio	0.590502	2.92679e-22	7.82984e-21	310192	Trio	-0.393365	0.000468531	0.00438457	310192
ENSRNOG00000048411	Uhrf1	-0.891225	2.9546e-22	7.88935e-21	316129	Uhrf1	-0.0699268	0.610732	0.793437	316129
ENSRNOG00000042741	Adgb	2.85066	3.16245e-22	8.42843e-21	292477	Adgb	1.22529	6.38572e-10	2.38303e-08	292477
ENSRNOG00000018406	Wipf1	-0.386717	3.23385e-22	8.60253e-21	117538	Wipf1	-0.0589292	0.598817	0.786154	117538
ENSRNOG00000021644	Slc15a3	3.46078	3.29988e-22	8.7617e-21	246239	Slc15a3	0.626115	7.69664e-07	1.65356e-05	246239
ENSRNOG00000003259	C1qtnf1	-1.3961	3.47433e-22	9.20764e-21	303701	C1qtnf1	-0.138984	0.260715	0.493639	303701
ENSRNOG00000011009	Cmtm4	-1.00781	3.83518e-22	1.01449e-20	498902	Cmtm4	-0.951342	1.55612e-05	0.000233284	498902
ENSRNOG00000003524	Lrrc59	0.639787	4.56458e-22	1.20519e-20	287633	Lrrc59	0.751684	9.31757e-14	5.83089e-12	287633
ENSRNOG00000008246	Emilin1	1.18934	4.80862e-22	1.26725e-20	298845	Emilin1	1.58014	7.86478e-09	2.49283e-07	298845
ENSRNOG00000027962	Smg7	-0.762836	5.36239e-22	1.41057e-20	360855	Smg7	-0.118252	0.227749	0.455386	360855
ENSRNOG00000004049	Baiap2	0.968881	5.50469e-22	1.44531e-20	117542	Baiap2	0.100221	0.498401	0.714789	117542
ENSRNOG00000027498	Engase	1.94253	6.45386e-22	1.69139e-20	303702	Engase	1.92965	5.48305e-11	2.3643e-09	303702
ENSRNOG00000033593	Osbpl9	-0.58453	6.67081e-22	1.74501e-20	298369	Osbpl9	-0.3016	0.00137465	0.0107877	298369
ENSRNOG00000008553	Mthfr	1.74222	6.77331e-22	1.76856e-20	362657	Mthfr	0.424575	0.0442497	0.153928	362657
ENSRNOG00000026310	Marchf1	3.57346	8.96194e-22	2.33572e-20	361135	Marchf1	0.00748817	0.94137	0.977012	361135
ENSRNOG00000008614	Zfyve1	-0.747545	9.18638e-22	2.38981e-20	299188	Zfyve1	-0.70338	3.47372e-16	2.75258e-14	299188
ENSRNOG00000060367	Rfx7	-0.915556	9.26431e-22	2.40566e-20	315804	Rfx7	-0.837776	4.0635e-10	1.54959e-08	315804
ENSRNOG00000001285	Atp2a2	0.638328	9.77921e-22	2.53471e-20	29693	Atp2a2	1.26687	2.16689e-25	3.47928e-23	29693
ENSRNOG00000058975	Iqsec2	1.02682	1.05151e-21	2.72048e-20	685244	Iqsec2	-0.120877	0.435033	0.663755	685244
ENSRNOG00000015655	Ptgfrn	1.407	1.12992e-21	2.91799e-20	29602	Ptgfrn	0.187907	0.234196	0.463116	29602
ENSRNOG00000019246	Psme2	-0.490057	1.13396e-21	2.92311e-20	29614	Psme2	-0.187468	0.116655	0.296447	29614
ENSRNOG00000039759	Gpr34	3.69419	1.1967e-21	3.07921e-20	554353	Gpr34	0.0175584	0.861915	0.938574	554353
ENSRNOG00000003806	Gpr65	-0.681712	1.20274e-21	3.08913e-20	NA	Gpr65	0.148927	0.226511	0.453654	NA
ENSRNOG00000026647	Cxcl16	1.00973	1.21973e-21	3.1271e-20	497942	Cxcl16	0.330521	0.015615	0.0725906	497942
ENSRNOG00000002152	Dcun1d4	0.893736	1.38705e-21	3.54965e-20	360928	Dcun1d4	0.0644848	0.660762	0.827418	360928
ENSRNOG00000005196	Slc12a6	1.55423	1.48814e-21	3.80148e-20	691209	Slc12a6	0.263066	0.125185	0.310936	691209
ENSRNOG00000007319	Trib3	3.21	1.50616e-21	3.84056e-20	246273	Trib3	3.14387	1.0451e-08	3.18833e-07	246273
ENSRNOG00000020371	Pgap2	-0.854645	1.61962e-21	4.12246e-20	116675	Pgap2	-0.284009	0.0227493	0.095959	116675
ENSRNOG00000031208	Mgat1	-0.641098	1.75537e-21	4.45997e-20	NA	Mgat1	-0.124065	0.210626	0.434388	NA
ENSRNOG00000005195	Cst3	-0.912173	1.77092e-21	4.49141e-20	25307	Cst3	-0.117654	0.420446	0.651674	25307
ENSRNOG00000003121	Rtn4rl1	-0.593842	1.90674e-21	4.82722e-20	303311	Rtn4rl1	-0.337651	0.00500327	0.0302552	303311
ENSRNOG00000001926	Cldn1	3.853	2.06851e-21	5.22743e-20	65129	Cldn1	0.0189718	0.410918	0.643866	65129
ENSRNOG00000018993	Ilk	-0.539367	2.16047e-21	5.45009e-20	170922	Ilk	-0.270914	0.00551604	0.0327554	170922
ENSRNOG00000000923	Cct6a	-0.640292	2.29847e-21	5.78789e-20	288620	Cct6a	-0.311318	0.00202061	0.0147561	288620
ENSRNOG00000022764	Evi2a	3.5355	2.50775e-21	6.30367e-20	685433	Evi2a	0.143632	0.212264	0.43629	685433
ENSRNOG00000055579	Tmbim6	-0.577411	2.94336e-21	7.38554e-20	24822	Tmbim6	-0.0493937	0.582712	0.775544	24822
ENSRNOG00000013889	Tmed3	1.31864	3.11364e-21	7.79897e-20	300888	Tmed3	1.15201	9.48087e-17	7.87041e-15	300888
ENSRNOG00000032398	RGD1562136	-0.637716	3.24178e-21	8.10558e-20	NA	RGD1562136	-0.804284	1.11282e-10	4.65062e-09	NA
ENSRNOG00000005810	Nlrc4	0.938782	3.26691e-21	8.15403e-20	298784	Nlrc4	0.545791	1.01377e-06	2.10393e-05	298784
ENSRNOG00000046472	Arfgap3	0.758063	3.52371e-21	8.7795e-20	503165	Arfgap3	1.17925	5.88699e-16	4.51817e-14	503165
ENSRNOG00000018999	Cdc14b	-0.868851	3.56107e-21	8.85699e-20	361195	Cdc14b	-0.839261	3.00329e-09	1.00962e-07	361195
ENSRNOG00000023509	Irs2	1.24175	3.5829e-21	8.89566e-20	29376	Irs2	0.492974	8.96284e-06	0.000143723	29376
ENSRNOG00000007851	Psma3l	-0.470879	4.12222e-21	1.02167e-19	408248	Psma3l	-0.0418042	0.553337	0.755468	408248
ENSRNOG00000024264	Amz1	1.56312	4.64536e-21	1.14932e-19	304317	Amz1	0.0671666	0.622443	0.801284	304317
ENSRNOG00000017510	Mfge8	2.77105	4.66898e-21	1.15315e-19	25277	Mfge8	0.113101	0.263784	0.496676	25277
ENSRNOG00000012576	Selenos	0.870789	4.68735e-21	1.15567e-19	286900	Selenos	1.20003	3.06999e-19	3.31532e-17	286900
ENSRNOG00000018668	Glg1	-0.422231	4.73774e-21	1.16606e-19	29476	Glg1	-0.104714	0.185538	0.402153	29476
ENSRNOG00000019128	St8sia4	-0.449015	5.79534e-21	1.42388e-19	116696	St8sia4	0.0595596	0.530796	0.739502	116696
ENSRNOG00000008427	Necap2	-0.46908	6.03257e-21	1.4796e-19	298598	Necap2	-0.330464	0.000357101	0.00349175	298598
ENSRNOG00000017445	Tubb2b	-0.648938	6.08837e-21	1.4907e-19	291081	Tubb2b	-0.605364	0.000169703	0.00184571	291081
ENSRNOG00000010098	Plek2	-0.925087	7.36037e-21	1.79903e-19	314260	Plek2	-0.867402	1.38123e-06	2.76314e-05	314260
ENSRNOG00000013231	Ptafr	2.23239	7.91709e-21	1.93177e-19	58949	Ptafr	1.23378	2.83155e-13	1.66924e-11	58949
ENSRNOG00000020506	Khnyn	-0.494108	8.49141e-21	2.06816e-19	498517	Khnyn	-0.276644	0.0166036	0.0758894	498517
ENSRNOG00000015630	Cct7	-0.523232	8.50531e-21	2.06816e-19	297406	Cct7	-0.307917	0.00114667	0.00929141	297406
ENSRNOG00000015288	Dip2c	3.02776	8.56906e-21	2.08009e-19	307067	Dip2c	0.786352	0.00754724	0.041486	307067
ENSRNOG00000048264	H4f3	1.27121	8.78692e-21	2.12932e-19	684828	H4f3	-0.212393	0.148325	0.348879	684828
ENSRNOG00000007034	Hipk2	-0.553784	9.0688e-21	2.19387e-19	362342	Hipk2	0.15392	0.19914	0.419925	362342
ENSRNOG00000055089	Slc44a1	-0.700751	9.25862e-21	2.23597e-19	85254	Slc44a1	-0.774227	4.65986e-10	1.76597e-08	85254
ENSRNOG00000001633	Tfg	0.71068	9.9188e-21	2.39133e-19	360709	Tfg	0.764664	9.99741e-09	3.06528e-07	360709
ENSRNOG00000018584	LOC100359583	0.735878	1.01308e-20	2.43827e-19	NA	LOC100359583	0.735721	5.85711e-10	2.19921e-08	NA
ENSRNOG00000016610	Arhgap1	-0.684292	1.03289e-20	2.48174e-19	311193	Arhgap1	-0.458016	2.3873e-07	5.65675e-06	311193
ENSRNOG00000019270	P2ry6	2.92443	1.10845e-20	2.65879e-19	117264	P2ry6	-0.012446	0.89442	0.955996	117264
ENSRNOG00000029095	Trabd	0.928209	1.12435e-20	2.68884e-19	300142	Trabd	1.07092	9.00441e-14	5.66396e-12	300142
ENSRNOG00000024886	Ext1	1.39245	1.12478e-20	2.68884e-19	299907	Ext1	0.89482	2.41442e-06	4.5538e-05	299907
ENSRNOG00000040257	Chmp2b	-0.610729	1.26748e-20	3.02485e-19	363720	Chmp2b	0.0450374	0.715927	0.860402	363720
ENSRNOG00000017466	Kif5b	-0.397683	1.30206e-20	3.10216e-19	117550	Kif5b	-0.047478	0.510747	0.72404	117550
ENSRNOG00000005046	Tspan13	-0.433373	1.40854e-20	3.35019e-19	366602	Tspan13	-0.144647	0.233532	0.462333	366602
ENSRNOG00000000777	RT1-S3	-0.591139	1.45149e-20	3.44424e-19	294228	RT1-S3	0.20772	0.115837	0.29486	294228
ENSRNOG00000010824	Parp8	-0.544309	1.45295e-20	3.44424e-19	294762	Parp8	-0.226154	0.0416094	0.147049	294762
ENSRNOG00000029756	P2ry13	3.45331	1.83683e-20	4.34696e-19	310444	NA	NA	NA	NA	NA
ENSRNOG00000016244	Mical2	2.54278	1.84049e-20	4.34835e-19	365352	Mical2	-0.171148	0.212497	0.436354	365352
ENSRNOG00000016244	Mical2	2.54278	1.84049e-20	4.34835e-19	365352	Mical2	-0.171148	0.212497	0.436354	365352
ENSRNOG00000017181	Malt1	0.997992	2.23429e-20	5.26994e-19	307366	Malt1	0.131627	0.335306	0.571074	307366
ENSRNOG00000011307	Slmap	-0.475543	2.2632e-20	5.32926e-19	290533	Slmap	-0.235797	0.00107203	0.00879169	290533
ENSRNOG00000010326	Col20a1	1.05065	2.33667e-20	5.49311e-19	311716	Col20a1	1.12076	9.7839e-10	3.56397e-08	311716
ENSRNOG00000019023	Tars1	1.03426	2.38887e-20	5.60652e-19	294810	Tars1	1.14596	3.26993e-15	2.36112e-13	294810
ENSRNOG00000015413	Qpctl	1.15077	2.55991e-20	5.99799e-19	292687	Qpctl	1.62756	1.55784e-11	7.33988e-10	292687
ENSRNOG00000007918	Tbxas1	2.23944	2.61644e-20	6.1203e-19	24886	Tbxas1	1.39521	0.00360423	0.0234573	24886
ENSRNOG00000038894	AABR07072096.1	1.62615	2.7035e-20	6.31352e-19	NA	AABR07072096.1	0.012704	0.556766	0.757945	NA
ENSRNOG00000015421	Slc27a3	-1.67336	2.74739e-20	6.40545e-19	295219	Slc27a3	0.037933	0.736903	0.871698	295219
ENSRNOG00000009157	Fut4	0.718593	2.75629e-20	6.41563e-19	60670	Fut4	0.20257	0.0966207	0.264126	60670
ENSRNOG00000007125	Vps54	-0.485873	2.86584e-20	6.65967e-19	286932	Vps54	0.0163332	0.900549	0.958346	286932
ENSRNOG00000023258	Nfkb1	-0.432029	2.97402e-20	6.89973e-19	81736	Nfkb1	0.0593518	0.513658	0.725985	81736
ENSRNOG00000008812	Tmem214	0.811928	3.18489e-20	7.37685e-19	362711	Tmem214	1.18169	2.13856e-17	1.85084e-15	362711
ENSRNOG00000052637	Samd1	-0.799324	3.44143e-20	7.95803e-19	NA	Samd1	-0.778929	6.3218e-07	1.38005e-05	NA
ENSRNOG00000051458	Hic2	-0.949972	3.93107e-20	9.06956e-19	287940	Hic2	-0.0298046	0.768184	0.89106	287940
ENSRNOG00000000248	Srsf2	0.485136	3.93493e-20	9.06956e-19	494445	Srsf2	0.524803	2.94213e-09	9.97301e-08	494445
ENSRNOG00000000130	Dnajb5	1.854	3.96822e-20	9.13141e-19	313811	Dnajb5	1.0688	7.33335e-12	3.59393e-10	313811
ENSRNOG00000005183	Rtf1	-0.548328	4.31966e-20	9.92399e-19	366169	Rtf1	-0.155642	0.0716556	0.214896	366169
ENSRNOG00000029447	Epc2	-0.683088	4.35577e-20	9.99074e-19	362132	Epc2	0.0182942	0.872294	0.943754	362132
ENSRNOG00000004742	Chp1	-0.50134	4.81451e-20	1.10251e-18	64152	Chp1	0.044481	0.662063	0.827952	64152
ENSRNOG00000021053	Lsr	-0.559915	4.92738e-20	1.12653e-18	64355	Lsr	-0.786697	1.94647e-05	0.000285147	64355
ENSRNOG00000004698	Cd244	3.27171	5.23406e-20	1.19472e-18	NA	Cd244	0.776422	7.64255e-05	0.00094109	NA
ENSRNOG00000018536	Pck2	4.04772	5.67554e-20	1.2934e-18	361042	Pck2	3.02498	7.23676e-09	2.30575e-07	361042
ENSRNOG00000052499	Rab27a	-0.834026	6.6447e-20	1.51183e-18	50645	Rab27a	-0.590452	0.00305883	0.0205658	50645
ENSRNOG00000023197	Zfp608	1.50154	6.7001e-20	1.52199e-18	307296	Zfp608	-0.0258733	0.748561	0.878842	307296
ENSRNOG00000049780	Sri	-0.491043	6.74959e-20	1.53077e-18	683667	Sri	-0.443469	4.45551e-06	7.85701e-05	683667
ENSRNOG00000013783	Efhd2	-0.50049	7.24514e-20	1.64053e-18	298609	Efhd2	-0.583496	0.000117702	0.00135119	298609
ENSRNOG00000016883	Entpd7	1.30283	7.26979e-20	1.64348e-18	309390	Entpd7	1.0102	2.11539e-18	2.06512e-16	309390
ENSRNOG00000016612	Trim36	1.38946	7.33724e-20	1.65609e-18	291597	Trim36	0.736694	5.0846e-05	0.000656586	291597
ENSRNOG00000061129	Psmd14	-0.443724	7.91441e-20	1.78198e-18	311078	Psmd14	-0.252586	0.00154115	0.0118355	311078
ENSRNOG00000042603	Ttc39b	1.36509	7.92021e-20	1.78198e-18	298186	Ttc39b	2.04312	8.71724e-09	2.70678e-07	298186
ENSRNOG00000005763	Arl1	0.939284	8.26903e-20	1.85751e-18	64187	Arl1	1.03986	3.54568e-12	1.82565e-10	64187
ENSRNOG00000046327	Rbpj	0.580311	8.34151e-20	1.87082e-18	679028	Rbpj	0.840945	2.56339e-08	7.34296e-07	679028
ENSRNOG00000019005	Pde8a	-0.750165	9.31648e-20	2.08618e-18	308776	Pde8a	-0.0448841	0.565876	0.763701	308776
ENSRNOG00000021384	Ankrd44	-0.375268	9.64893e-20	2.15721e-18	301415	Ankrd44	-0.40763	0.000193904	0.00205937	301415
ENSRNOG00000015033	Mxd4	1.04471	1.05855e-19	2.36288e-18	360961	Mxd4	1.63372	9.07841e-30	2.01425e-27	360961
ENSRNOG00000000531	Ccdc167	2.16225	1.13427e-19	2.5279e-18	NA	Ccdc167	1.71489	1.35322e-06	2.716e-05	NA
ENSRNOG00000029698	Pim3	0.888863	1.17556e-19	2.6158e-18	64534	Pim3	0.571124	0.000274417	0.00276069	64534
ENSRNOG00000001425	Sh2b2	1.94153	1.18405e-19	2.63057e-18	114203	Sh2b2	1.13964	7.83526e-11	3.29702e-09	114203
ENSRNOG00000061121	Wdfy3	0.696524	1.339e-19	2.97015e-18	305164	Wdfy3	-0.343329	0.0314443	0.121352	305164
ENSRNOG00000021031	Grn	3.52445	1.37059e-19	3.03547e-18	29143	Grn	-0.0155727	0.912617	0.963574	29143
ENSRNOG00000013547	Slc6a12	2.13705	1.50123e-19	3.31959e-18	50676	Slc6a12	-0.353433	0.0256219	0.104605	50676
ENSRNOG00000017600	Ptpn9	-0.544016	1.51622e-19	3.3475e-18	266611	Ptpn9	-0.165511	0.0510494	0.170608	266611
ENSRNOG00000016378	Map3k8	-0.69473	1.54215e-19	3.39828e-18	116596	Map3k8	-0.121516	0.200476	0.421126	116596
ENSRNOG00000014779	Pdcd4	-0.686726	1.54402e-19	3.39828e-18	64031	Pdcd4	0.21332	0.0317971	0.122164	64031
ENSRNOG00000018686	Atxn2l	0.45975	1.61195e-19	3.54227e-18	361649	Atxn2l	0.625995	1.73772e-14	1.17157e-12	361649
ENSRNOG00000007604	Igsf8	1.64033	1.86475e-19	4.09147e-18	304979	Igsf8	0.391155	0.0538458	0.177301	304979
ENSRNOG00000029028	Mknk2	-0.509537	1.90567e-19	4.17477e-18	299618	Mknk2	-0.422385	0.000197139	0.00208645	299618
ENSRNOG00000009453	Mob3b	2.75812	1.91961e-19	4.19881e-18	366352	Mob3b	-0.0948607	0.457685	0.681589	366352
ENSRNOG00000022847	Dop1a	0.731551	2.0966e-19	4.57886e-18	315864	Dop1a	0.0227882	0.822276	0.921154	315864
ENSRNOG00000022043	Yipf2	1.16583	2.35748e-19	5.14068e-18	363027	Yipf2	1.31255	3.67868e-13	2.12753e-11	363027
ENSRNOG00000005209	Spred1	2.53074	2.40489e-19	5.23599e-18	NA	Spred1	0.01929	0.894827	0.956	NA
ENSRNOG00000015616	Rgs14	2.88227	2.41493e-19	5.24705e-18	114705	Rgs14	0.106289	0.415864	0.648286	114705
ENSRNOG00000025459	Mars1	0.918482	2.41738e-19	5.24705e-18	299851	Mars1	1.06438	3.70163e-11	1.6607e-09	299851
ENSRNOG00000000170	Slc30a4	1.82481	2.42915e-19	5.26452e-18	64469	Slc30a4	0.690717	3.24354e-06	5.91643e-05	64469
ENSRNOG00000001083	Kdelr2	0.832019	2.5484e-19	5.51452e-18	304290	Kdelr2	1.6077	1.44402e-34	4.40535e-32	304290
ENSRNOG00000034242	Vcp	0.371438	2.85657e-19	6.17193e-18	116643	Vcp	0.437492	8.70312e-05	0.00104738	116643
ENSRNOG00000020372	Hdac4	1.0074	3.14118e-19	6.77652e-18	363287	Hdac4	0.225254	0.104627	0.277502	363287
ENSRNOG00000010275	Slc17a9	1.99869	3.19464e-19	6.88136e-18	362287	Slc17a9	1.64515	3.57547e-05	0.000486415	362287
ENSRNOG00000004874	Flrt3	-1.55765	3.39713e-19	7.30641e-18	366205	Flrt3	-0.401097	0.0322575	0.123243	366205
ENSRNOG00000007622	Arrdc1	-0.455593	3.42965e-19	7.36516e-18	366001	Arrdc1	-0.263511	0.00828546	0.0445266	366001
ENSRNOG00000005286	Coch	-1.02483	3.45743e-19	7.41356e-18	362735	Coch	-1.06861	2.01245e-10	8.13177e-09	362735
ENSRNOG00000000579	Marcks	-0.48091	3.53075e-19	7.55932e-18	25603	Marcks	0.134288	0.100192	0.270736	25603
ENSRNOG00000053172	Ssr4	0.862519	3.58844e-19	7.67124e-18	29435	Ssr4	1.00096	1.304e-15	9.58599e-14	29435
ENSRNOG00000027833	Fnip2	0.823089	3.61544e-19	7.71729e-18	310538	Fnip2	-0.158682	0.275037	0.507835	310538
ENSRNOG00000023781	Plec	-0.480962	3.80683e-19	8.11359e-18	64204	Plec	-0.565848	0.000166478	0.00181549	64204
ENSRNOG00000026573	Ophn1	1.28403	4.19506e-19	8.9276e-18	312108	Ophn1	0.00387943	0.977711	0.990674	312108
ENSRNOG00000018350	Shtn1	-0.393186	4.31066e-19	9.14701e-18	292139	Shtn1	-0.549289	0.000483089	0.00451389	292139
ENSRNOG00000016143	Gpr162	3.23537	4.31109e-19	9.14701e-18	362436	Gpr162	0.0217897	0.858573	0.936457	362436
ENSRNOG00000009987	Akap11	0.807613	4.54062e-19	9.61959e-18	498549	Akap11	0.23421	0.0350065	0.130518	498549
ENSRNOG00000061524	AABR07068285.2	2.42781	4.66468e-19	9.86765e-18	NA	AABR07068285.2	0.573777	0.00449822	0.0279775	NA
ENSRNOG00000001352	Hectd4	0.581214	4.88671e-19	1.03219e-17	304503	Hectd4	-0.0300121	0.741555	0.874743	304503
ENSRNOG00000005291	Slc38a1	0.437985	4.97511e-19	1.0493e-17	170567	Slc38a1	0.440541	1.34911e-05	0.000206047	170567
ENSRNOG00000015480	Prkcz	5.16407	5.33047e-19	1.12257e-17	25522	NA	NA	NA	NA	NA
ENSRNOG00000007310	Klrb1b	-0.509485	5.65335e-19	1.1888e-17	25192	Klrb1b	0.339724	0.0142504	0.0676609	25192
ENSRNOG00000021424	Cd300lf	4.05989	5.79955e-19	1.21773e-17	287818	Cd300lf	1.51534	1.07667e-08	3.2602e-07	287818
ENSRNOG00000026702	Jaml	1.89851	5.98005e-19	1.25377e-17	315610	Jaml	-0.42038	0.0139165	0.066441	315610
ENSRNOG00000014901	Uggt1	0.670638	6.31533e-19	1.32211e-17	171129	Uggt1	0.997718	5.85777e-28	1.17184e-25	171129
ENSRNOG00000014018	St8sia1	3.02574	6.32988e-19	1.3232e-17	25280	St8sia1	-0.0355692	0.793513	0.906585	25280
ENSRNOG00000014090	Retsat	-0.666781	6.39447e-19	1.33473e-17	246298	Retsat	-0.235096	0.0416215	0.147049	246298
ENSRNOG00000001296	P2rx7	1.78374	6.45446e-19	1.34526e-17	29665	NA	NA	NA	NA	NA
ENSRNOG00000025998	AABR07045485.1	-0.62493	6.7488e-19	1.40454e-17	NA	AABR07045485.1	-0.327811	0.000102812	0.00120544	NA
ENSRNOG00000026474	Cad	1.01921	6.86699e-19	1.42704e-17	24240	Cad	0.596324	2.31461e-05	0.000331127	24240
ENSRNOG00000028017	Tmem109	-0.930101	7.13394e-19	1.48035e-17	361732	Tmem109	-1.03378	1.78888e-14	1.19944e-12	361732
ENSRNOG00000002028	Tmem50b	1.37151	8.0831e-19	1.67485e-17	360698	Tmem50b	1.74243	2.88836e-34	8.59676e-32	360698
ENSRNOG00000011652	Sppl2a	-0.466199	8.13234e-19	1.68259e-17	311401	Sppl2a	0.289864	0.00521629	0.0313533	311401
ENSRNOG00000019779	Disc1	1.78035	8.5976e-19	1.77625e-17	307940	Disc1	0.123911	0.419128	0.651129	307940
ENSRNOG00000023850	Tbrg1	0.869508	8.70497e-19	1.79581e-17	300521	Tbrg1	0.819087	2.24247e-10	9.00159e-09	300521
ENSRNOG00000004549	Dhx40	0.855688	8.88372e-19	1.83002e-17	287595	Dhx40	1.26928	1.46555e-17	1.29595e-15	287595
ENSRNOG00000004563	Sec24a	0.749369	9.1567e-19	1.88351e-17	287275	Sec24a	0.74507	2.59521e-11	1.18169e-09	287275
ENSRNOG00000054277	Capsl	-1.10788	9.24912e-19	1.89845e-17	294795	Capsl	-0.673926	4.1076e-06	7.31752e-05	294795
ENSRNOG00000006832	Zdhhc5	-0.516508	9.25614e-19	1.89845e-17	362156	Zdhhc5	0.0356793	0.702439	0.852246	362156
ENSRNOG00000011891	Atp6v1b2	-0.483575	9.86474e-19	2.02034e-17	117596	Atp6v1b2	-0.315177	0.000563871	0.00513847	117596
ENSRNOG00000011951	Plk2	-0.759005	1.03894e-18	2.12473e-17	83722	Plk2	0.00622458	0.931332	0.973504	83722
ENSRNOG00000050224	Stambpl1	-1.15111	1.04805e-18	2.14025e-17	687696	Stambpl1	-0.520227	1.8225e-06	3.50789e-05	687696
ENSRNOG00000002671	Nme2	0.962807	1.05033e-18	2.14183e-17	83782	Nme2	0.0704182	0.520791	0.731409	83782
ENSRNOG00000001224	Itgb2	1.38198	1.09428e-18	2.22823e-17	309684	Itgb2	0.156686	0.231487	0.460071	309684
ENSRNOG00000026239	Arid4a	-0.435766	1.16091e-18	2.36051e-17	314205	Arid4a	-0.24123	0.00151285	0.0116577	314205
ENSRNOG00000011302	Rab11a	-0.567507	1.30017e-18	2.63989e-17	81830	Rab11a	-0.168097	0.0906333	0.253147	81830
ENSRNOG00000003748	RGD1565785	2.51533	1.39567e-18	2.82973e-17	NA	RGD1565785	0.413513	0.0208049	0.0896088	NA
ENSRNOG00000010224	Rab30	1.32947	1.54381e-18	3.12562e-17	308821	Rab30	-0.064465	0.67727	0.837658	308821
ENSRNOG00000005964	Nr4a3	-0.576468	1.54714e-18	3.12787e-17	58853	Nr4a3	0.0123372	0.874981	0.945628	58853
ENSRNOG00000042468	LOC680920	3.29341	1.55223e-18	3.1337e-17	NA	NA	NA	NA	NA	NA
ENSRNOG00000011798	Mapre1	-0.467443	1.59909e-18	3.22368e-17	114764	Mapre1	-0.218144	0.00568628	0.0334892	114764
ENSRNOG00000060735	AABR07053136.1	-1.0058	1.7052e-18	3.43271e-17	NA	AABR07053136.1	-0.340247	0.0326376	0.124213	NA
ENSRNOG00000020113	Cnnm2	3.0656	1.71935e-18	3.45628e-17	294014	Cnnm2	3.30624	7.70038e-14	4.91978e-12	294014
ENSRNOG00000002810	Gfpt2	0.662269	1.74233e-18	3.49752e-17	360518	Gfpt2	0.691371	2.50291e-06	4.69893e-05	360518
ENSRNOG00000014387	Chac1	2.96292	1.7638e-18	3.5356e-17	362196	Chac1	2.53561	2.47548e-11	1.13139e-09	362196
ENSRNOG00000024533	Eogt	0.879275	1.86994e-18	3.74305e-17	494219	Eogt	0.647148	0.000156922	0.00173139	494219
ENSRNOG00000017003	Plxna1	1.49773	1.92428e-18	3.84639e-17	362398	Plxna1	0.0431954	0.743338	0.875871	362398
ENSRNOG00000005872	Tcf7	1.06755	1.98213e-18	3.95644e-17	363595	Tcf7	0.506989	5.70966e-05	0.000727297	363595
ENSRNOG00000009029	Nptn	-0.461488	2.00087e-18	3.98822e-17	56064	Nptn	0.0659969	0.550236	0.753291	56064
ENSRNOG00000018137	Tubgcp2	-0.568028	2.32999e-18	4.6377e-17	309098	Tubgcp2	-0.554764	1.27572e-06	2.58169e-05	309098
ENSRNOG00000061216	Tubb5	-0.539485	2.60016e-18	5.16819e-17	29214	Tubb5	-0.136846	0.0838531	0.2404	29214
ENSRNOG00000006137	Arid1a	-0.442643	2.67861e-18	5.31664e-17	297867	Arid1a	-0.0836059	0.37074	0.607022	297867
ENSRNOG00000021581	Rapgef2	-0.615298	2.76636e-18	5.48314e-17	310533	Rapgef2	-0.181087	0.0707685	0.213442	310533
ENSRNOG00000012087	Ufsp2	1.23712	2.80371e-18	5.54938e-17	361151	Ufsp2	0.538246	0.000528171	0.00486803	361151
ENSRNOG00000024470	Lman1	1.11855	2.92996e-18	5.79118e-17	116666	Lman1	1.46913	1.73853e-25	2.86694e-23	116666
ENSRNOG00000017114	Synj2	1.57508	3.17157e-18	6.25999e-17	84018	Synj2	-0.209716	0.184469	0.400546	84018
ENSRNOG00000012160	Syk	1.32062	3.42411e-18	6.74902e-17	25155	Syk	-0.170001	0.202507	0.424093	25155
ENSRNOG00000015177	Sun2	-0.496062	3.45402e-18	6.7985e-17	315135	Sun2	0.129881	0.216298	0.441091	315135
ENSRNOG00000004912	Itgav	1.01938	3.53982e-18	6.95771e-17	296456	Itgav	-0.471399	3.07114e-06	5.64414e-05	296456
ENSRNOG00000005290	Ywhae	-0.458105	3.57052e-18	7.00832e-17	29753	Ywhae	-0.201321	0.0289454	0.114016	29753
ENSRNOG00000049943	Sinhcaf	-0.564253	3.79818e-18	7.44486e-17	686611	Sinhcaf	-0.411175	0.00215998	0.0156243	686611
ENSRNOG00000029134	Adgrl1	2.01726	4.02783e-18	7.88408e-17	65096	Adgrl1	-0.278067	0.0723889	0.216563	65096
ENSRNOG00000005535	Ikzf4	-0.498631	4.27488e-18	8.3561e-17	100361923	Ikzf4	-0.220871	0.0341964	0.128558	100361923
ENSRNOG00000021201	Txnip	1.11697	4.32862e-18	8.44947e-17	117514	Txnip	0.16908	0.0979488	0.266444	117514
ENSRNOG00000059043	Itch	0.732666	4.38137e-18	8.54065e-17	311567	Itch	0.965444	2.87621e-23	4.22872e-21	311567
ENSRNOG00000029049	Zdhhc14	0.989889	4.77928e-18	9.30349e-17	499014	Zdhhc14	-0.107742	0.43572	0.66424	499014
ENSRNOG00000002045	Anxa3	-0.675365	4.87741e-18	9.48146e-17	25291	Anxa3	-1.45177	4.01656e-11	1.77587e-09	25291
ENSRNOG00000008904	Fli1	1.53579	5.06877e-18	9.83996e-17	315532	Fli1	0.243138	0.163088	0.368959	315532
ENSRNOG00000016566	Arhgap39	1.51411	5.19649e-18	1.00741e-16	500901	Arhgap39	0.735404	1.01123e-09	3.67265e-08	500901
ENSRNOG00000002452	Txndc11	0.588606	5.38823e-18	1.04315e-16	302899	Txndc11	0.858033	1.21987e-14	8.31626e-13	302899
ENSRNOG00000018991	Gsn	2.8368	5.55691e-18	1.07434e-16	296654	Gsn	-0.0467499	0.696197	0.847873	296654
ENSRNOG00000003498	Olr1585	4.13091	5.98485e-18	1.15549e-16	NA	NA	NA	NA	NA	NA
ENSRNOG00000012157	Snrnp200	-0.35578	6.0449e-18	1.1655e-16	296126	Snrnp200	-0.100135	0.146496	0.34605	296126
ENSRNOG00000018903	Pik3r1	-0.521857	6.11687e-18	1.17777e-16	25513	Pik3r1	0.0829274	0.339309	0.575641	25513
ENSRNOG00000011411	Adgrg6	-0.37282	6.14007e-18	1.18063e-16	308376	Adgrg6	0.00253933	0.968525	0.987309	308376
ENSRNOG00000030021	Ccl6	-1.74854	6.36509e-18	1.22224e-16	NA	Ccl6	-0.0529215	0.649973	0.8204	NA
ENSRNOG00000019768	Ncoa4	-0.725057	6.47306e-18	1.24128e-16	NA	Ncoa4	-0.27855	0.00076051	0.0065633	NA
ENSRNOG00000003716	Batf3	-0.640435	7.11903e-18	1.36331e-16	60462	Batf3	-0.60667	3.92638e-05	0.000528848	60462
ENSRNOG00000014574	Entpd1	-1.90425	7.29145e-18	1.39444e-16	64519	Entpd1	-0.159978	0.117244	0.297275	64519
ENSRNOG00000027257	Gmip	-0.444867	7.69419e-18	1.46948e-16	306357	Gmip	-0.128515	0.250498	0.482072	306357
ENSRNOG00000015873	Spns3	2.4576	8.69883e-18	1.65911e-16	497946	Spns3	-0.0448635	0.682071	0.840098	497946
ENSRNOG00000011632	Cct5	-0.406389	8.74221e-18	1.66514e-16	294864	Cct5	-0.355863	2.79244e-05	0.00039213	294864
ENSRNOG00000019057	Prkcq	2.52123	9.04182e-18	1.71989e-16	85420	Prkcq	-0.853658	0.00205387	0.0149632	85420
ENSRNOG00000019791	Sipa1l2	2.16036	9.66353e-18	1.83568e-16	361442	Sipa1l2	0.625631	0.0177238	0.0797507	361442
ENSRNOG00000061108	Arcn1	0.458754	9.87988e-18	1.87426e-16	300674	Arcn1	0.859197	5.51034e-33	1.56378e-30	300674
ENSRNOG00000053766	Ramp3	-0.594365	1.05257e-17	1.99411e-16	56820	Ramp3	-0.00116399	0.991933	0.996096	56820
ENSRNOG00000008409	Myo1f	1.32995	1.09514e-17	2.07199e-16	314654	Myo1f	-0.29777	0.0812545	0.235076	314654
ENSRNOG00000008639	Pabpc1	-0.387307	1.11818e-17	2.11274e-16	171350	Pabpc1	-0.250873	0.00359887	0.0234349	171350
ENSRNOG00000039048	Cd200r1	2.41661	1.38467e-17	2.61278e-16	64357	Cd200r1	0.936972	0.00905739	0.047744	64357
ENSRNOG00000028688	Ctns	2.29273	1.46686e-17	2.76417e-16	287478	Ctns	2.44396	1.53745e-17	1.34975e-15	287478
ENSRNOG00000007136	Anxa7	-0.520775	1.47284e-17	2.77176e-16	155423	Anxa7	-0.295491	0.00123725	0.00991998	155423
ENSRNOG00000010945	Ywhab	-0.522494	1.4987e-17	2.81605e-16	56011	Ywhab	-0.327	1.86202e-05	0.000273762	56011
ENSRNOG00000014142	Ogfrl1	-0.369492	1.50035e-17	2.81605e-16	316290	Ogfrl1	0.188708	0.07736	0.226551	316290
ENSRNOG00000012818	Ksr1	2.37863	1.63198e-17	3.05905e-16	108348076	Ksr1	1.27151	3.14806e-09	1.04961e-07	108348076
ENSRNOG00000003253	Qdpr	1.46812	1.71439e-17	3.20927e-16	64192	Qdpr	0.857992	1.69324e-10	6.91059e-09	64192
ENSRNOG00000016117	Myof	-0.70377	1.74052e-17	3.25388e-16	309499	Myof	-0.330529	0.0475668	0.162442	309499
ENSRNOG00000007213	Yars1	0.742054	1.77026e-17	3.3051e-16	313047	Yars1	0.681405	4.61185e-06	8.05127e-05	313047
ENSRNOG00000019328	Phgdh	2.73221	1.7735e-17	3.30679e-16	58835	Phgdh	2.71257	1.21037e-10	5.02384e-09	58835
ENSRNOG00000005108	Wfs1	1.6434	1.81503e-17	3.37978e-16	83725	Wfs1	1.86781	3.27095e-16	2.61419e-14	83725
ENSRNOG00000018404	Aars	0.765957	1.90463e-17	3.54195e-16	NA	Aars	0.923813	8.73696e-08	2.25406e-06	NA
ENSRNOG00000005388	Rassf3	-0.840995	2.05684e-17	3.81999e-16	362886	Rassf3	-0.270203	0.0375652	0.137084	362886
ENSRNOG00000049385	Adamtsl4	-0.910754	2.26974e-17	4.20989e-16	310670	Adamtsl4	-0.399444	0.0420376	0.148239	310670
ENSRNOG00000016200	Lzic	-0.576407	2.37081e-17	4.39158e-16	NA	Lzic	-0.417405	6.29595e-06	0.000105687	NA
ENSRNOG00000004726	Mapkapk2	-0.452219	2.66243e-17	4.92532e-16	289014	Mapkapk2	-0.150383	0.0406089	0.144872	289014
ENSRNOG00000012206	Dennd5a	-0.376009	2.78976e-17	5.15413e-16	308942	Dennd5a	0.159965	0.10779	0.282752	308942
ENSRNOG00000003365	Cadm3	3.40232	3.01541e-17	5.56377e-16	360882	Cadm3	-0.191975	0.223436	0.449932	360882
ENSRNOG00000014462	Fnta	-0.507976	3.29382e-17	6.06956e-16	25318	Fnta	-0.171909	0.0878859	0.24797	25318
ENSRNOG00000013381	Tsg101	-0.571093	3.32413e-17	6.11685e-16	292925	Tsg101	-0.295	0.00610505	0.0353583	292925
ENSRNOG00000027540	Fam102b	2.08261	3.32813e-17	6.11685e-16	NA	Fam102b	0.061397	0.685977	0.84232	NA
ENSRNOG00000017431	RGD1304884	2.58537	3.37994e-17	6.20401e-16	NA	RGD1304884	1.79939	9.95546e-07	2.07315e-05	NA
ENSRNOG00000010838	Araf	0.629884	3.43782e-17	6.30208e-16	64363	Araf	0.531574	1.22734e-08	3.6856e-07	64363
ENSRNOG00000010794	Dennd3	0.936578	3.58792e-17	6.56872e-16	315055	Dennd3	-0.262198	0.0147665	0.069413	315055
ENSRNOG00000023376	Riok3	-0.4544	3.59941e-17	6.58125e-16	361293	Riok3	0.0554234	0.562625	0.762208	361293
ENSRNOG00000019073	Ikbkb	0.689513	3.91062e-17	7.14104e-16	84351	Ikbkb	0.0299123	0.775611	0.895522	84351
ENSRNOG00000048978	Nphp3	1.60584	4.07866e-17	7.4383e-16	363126	Nphp3	1.73676	1.6694e-16	1.36723e-14	363126
ENSRNOG00000059784	AABR07071697.1	1.82966	4.08736e-17	7.44457e-16	NA	AABR07071697.1	0.474385	0.00102077	0.0084165	NA
ENSRNOG00000009183	Szrd1	-0.452763	4.42334e-17	8.04615e-16	500575	Szrd1	-0.212989	0.00304169	0.0205071	500575
ENSRNOG00000016987	Pstpip2	2.16734	4.44096e-17	8.06785e-16	307248	Pstpip2	0.2942	0.0569092	0.183623	307248
ENSRNOG00000003597	Tuba4a	-0.875678	4.69011e-17	8.50955e-16	316531	Tuba4a	-0.405303	0.00533919	0.0319853	316531
ENSRNOG00000000321	Cd24	3.92604	4.69815e-17	8.51322e-16	25145	Cd24	-0.0458585	0.614412	0.795509	25145
ENSRNOG00000016179	Acoxl	2.19208	4.81518e-17	8.71412e-16	296138	Acoxl	0.933272	0.00395098	0.0252032	296138
ENSRNOG00000018803	Mrtfa	-0.605728	5.27852e-17	9.54043e-16	315151	Mrtfa	-0.0890312	0.338134	0.574366	315151
ENSRNOG00000026604	Cercam	1.22442	5.35266e-17	9.66209e-16	296616	Cercam	0.0453475	0.69612	0.847873	296616
ENSRNOG00000028834	Polr2a	-0.422176	5.9396e-17	1.07079e-15	363633	Polr2a	-0.014056	0.884885	0.951528	363633
ENSRNOG00000027491	Vldlr	3.52528	7.19298e-17	1.2951e-15	25696	Vldlr	2.73932	4.28626e-12	2.16137e-10	25696
ENSRNOG00000020615	Nap1l4	-0.445249	7.38568e-17	1.32811e-15	361684	Nap1l4	-0.205599	0.00805861	0.0435901	361684
ENSRNOG00000014997	Igf2r	-0.673677	7.72917e-17	1.38811e-15	25151	Igf2r	-0.268438	0.116875	0.296759	25151
ENSRNOG00000018262	Ampd3	2.0844	7.81709e-17	1.40212e-15	25095	Ampd3	1.16828	3.78705e-09	1.24901e-07	25095
ENSRNOG00000021719	Slfn5	1.19028	7.97121e-17	1.42796e-15	303377	Slfn5	0.416085	0.0357539	0.13258	303377
ENSRNOG00000012918	Mtmr6	-0.73283	8.92245e-17	1.59634e-15	305935	Mtmr6	-0.249118	0.0154587	0.0720009	305935
ENSRNOG00000013309	Pik3ap1	1.14764	9.04513e-17	1.61625e-15	294048	Pik3ap1	0.893615	7.26239e-09	2.30789e-07	294048
ENSRNOG00000027152	N4bp2	0.651551	9.07618e-17	1.61975e-15	305342	N4bp2	0.851845	4.15598e-15	2.94857e-13	305342
ENSRNOG00000002652	Rap1gap2	1.40269	9.81642e-17	1.74965e-15	303298	Rap1gap2	0.565967	0.00150877	0.0116381	303298
ENSRNOG00000033697	Casp4	0.920888	9.90691e-17	1.76355e-15	114555	Casp4	1.58441	3.51148e-14	2.31625e-12	114555
ENSRNOG00000018220	Pde4dip	0.649282	9.95842e-17	1.7705e-15	64183	Pde4dip	0.677889	6.70184e-10	2.48579e-08	64183
ENSRNOG00000026458	Tbccd1	1.18201	1.05897e-16	1.88036e-15	303830	Tbccd1	1.28733	3.57912e-12	1.83512e-10	303830
ENSRNOG00000019311	Nfkb2	-0.38195	1.08124e-16	1.91751e-15	309452	Nfkb2	-0.103059	0.30522	0.538932	309452
ENSRNOG00000030625	Tf	1.37506	1.09981e-16	1.948e-15	24825	Tf	1.89326	3.98393e-19	4.26455e-17	24825
ENSRNOG00000001091	Hip1r	0.7128	1.10141e-16	1.94839e-15	81917	Hip1r	0.196173	0.161709	0.367001	81917
ENSRNOG00000006048	Ezh2	-0.529403	1.10384e-16	1.95025e-15	312299	Ezh2	-0.461731	6.59656e-06	0.00010967	312299
ENSRNOG00000028930	Dab2	2.31171	1.19082e-16	2.10131e-15	79128	Dab2	1.30026	1.00148e-06	2.08196e-05	79128
ENSRNOG00000012089	Cstf3	-0.755722	1.23827e-16	2.18231e-15	362178	Cstf3	-0.163971	0.135003	0.32767	362178
ENSRNOG00000013683	S1pr1	-0.758744	1.2458e-16	2.19286e-15	29733	S1pr1	-0.393964	0.000138641	0.0015593	29733
ENSRNOG00000030628	Eif4a1	-0.357012	1.30619e-16	2.29629e-15	287436	Eif4a1	-0.200594	0.0067087	0.0379714	287436
ENSRNOG00000020651	Cars	1.80326	1.33693e-16	2.34743e-15	NA	Cars	1.31476	1.9406e-08	5.69259e-07	NA
ENSRNOG00000005802	Usp24	0.420577	1.39074e-16	2.43887e-15	313427	Usp24	0.0069847	0.931362	0.973504	313427
ENSRNOG00000010153	Raf1	-0.426118	1.47649e-16	2.58604e-15	24703	Raf1	-0.161199	0.0276295	0.110334	24703
ENSRNOG00000002320	Commd8	-0.614411	1.50878e-16	2.63933e-15	289603	Commd8	-0.301223	0.0012028	0.00968188	289603
ENSRNOG00000016833	Ide	0.636863	1.52393e-16	2.66255e-15	25700	Ide	0.930146	9.30669e-19	9.54366e-17	25700
ENSRNOG00000051440	Ppp1r12b	0.865395	1.53042e-16	2.67059e-15	304813	Ppp1r12b	0.27586	0.0239068	0.099602	304813
ENSRNOG00000010007	Srsf4	-0.532194	1.63165e-16	2.84373e-15	362612	Srsf4	-0.183234	0.0384815	0.139551	362612
ENSRNOG00000036934	Abhd12	-0.496924	1.82297e-16	3.17327e-15	499913	Abhd12	-0.233213	0.063403	0.197525	499913
ENSRNOG00000013290	Nrip3	-2.65027	1.83342e-16	3.18754e-15	361625	Nrip3	-0.162205	0.300736	0.5345	361625
ENSRNOG00000003026	Rad23a	-0.791116	2.02113e-16	3.50957e-15	361381	Rad23a	-0.886838	4.7742e-13	2.70975e-11	361381
ENSRNOG00000012864	Ern1	-0.452629	2.08232e-16	3.6114e-15	498013	Ern1	0.147048	0.178532	0.392193	498013
ENSRNOG00000000999	Smurf1	-0.407561	2.43117e-16	4.21124e-15	690516	Smurf1	-0.169127	0.0566811	0.183178	690516
ENSRNOG00000013039	Add1	-0.457457	2.45429e-16	4.24388e-15	24170	Add1	-0.153169	0.0899884	0.25216	24170
ENSRNOG00000003890	Nap1l1	-0.401384	2.456e-16	4.24388e-15	89825	Nap1l1	-0.0701733	0.420366	0.651674	89825
ENSRNOG00000017297	Cab39	-0.412716	2.45966e-16	4.24501e-15	301574	Cab39	0.00620993	0.943907	0.978038	301574
ENSRNOG00000017595	Rsu1	-0.508169	2.53306e-16	4.36636e-15	680419	Rsu1	-0.542479	0.000181214	0.00194661	680419
ENSRNOG00000005157	Rbbp7	-0.525756	2.61236e-16	4.49758e-15	83712	Rbbp7	-0.109705	0.195443	0.415286	83712
ENSRNOG00000024402	Focad	3.26811	2.69464e-16	4.6336e-15	313346	Focad	-0.0250773	0.863441	0.939088	313346
ENSRNOG00000023363	Ing4	-0.630307	2.78587e-16	4.78466e-15	297597	Ing4	-0.0612781	0.58709	0.778403	297597
ENSRNOG00000011293	Hpf1	-0.783414	3.04036e-16	5.21541e-15	290706	Hpf1	-0.119242	0.409602	0.642877	290706
ENSRNOG00000006787	Dhcr24	-0.693245	3.11401e-16	5.33529e-15	298298	Dhcr24	-0.248603	0.0714566	0.214458	298298
ENSRNOG00000031364	Kif1c	-0.493153	3.14784e-16	5.38673e-15	113886	Kif1c	-0.461484	7.09917e-05	0.000883992	113886
ENSRNOG00000012228	Skap2	0.814181	3.2599e-16	5.57175e-15	155183	Skap2	0.13503	0.329209	0.564392	155183
ENSRNOG00000018260	Hrh2	3.12547	3.53069e-16	6.02731e-15	25461	Hrh2	0.0211919	0.843346	0.929746	25461
ENSRNOG00000011153	Il17ra	-0.447311	3.58211e-16	6.10462e-15	312679	Il17ra	-0.24817	0.00329446	0.0219325	312679
ENSRNOG00000007764	Frmd4b	2.80332	3.58461e-16	6.10462e-15	252858	Frmd4b	0.119016	0.412087	0.644974	252858
ENSRNOG00000039496	Plp2	1.09676	3.60736e-16	6.13598e-15	302562	Plp2	-0.271154	0.0995186	0.269633	302562
ENSRNOG00000060728	Tuba1a	-0.438382	3.66769e-16	6.23111e-15	64158	Tuba1a	0.376489	3.53883e-05	0.000481968	64158
ENSRNOG00000031003	Zfp764	0.545509	3.69052e-16	6.26238e-15	102553866	Zfp764	0.321734	0.0104302	0.0532999	102553866
ENSRNOG00000018487	Slc3a2	1.61348	3.71727e-16	6.30021e-15	50567	Slc3a2	1.39178	1.61255e-11	7.56842e-10	50567
ENSRNOG00000022015	Cntrl	-0.541088	3.78624e-16	6.40943e-15	311886	Cntrl	-0.73596	4.20699e-12	2.14803e-10	311886
ENSRNOG00000033694	Klf16	-0.780758	3.87192e-16	6.54664e-15	690820	Klf16	-0.282444	0.0278604	0.110924	690820
ENSRNOG00000061739	Klrk1	2.61627	4.37849e-16	7.39432e-15	24934	Klrk1	1.44462	6.61073e-12	3.25285e-10	24934
ENSRNOG00000031599	Sh2d1b	2.98074	4.48705e-16	7.56862e-15	NA	Sh2d1b	0.241894	0.155259	0.358221	NA
ENSRNOG00000018176	Rab6a	0.385737	4.52484e-16	7.62328e-15	84379	Rab6a	0.7398	5.25094e-17	4.41912e-15	84379
ENSRNOG00000000699	Selplg	-0.497033	4.53495e-16	7.63123e-15	363930	Selplg	-0.288943	0.00609687	0.0353277	363930
ENSRNOG00000020345	Slc25a42	2.81467	4.6868e-16	7.87739e-15	689414	Slc25a42	1.44641	0.000198082	0.0020928	689414
ENSRNOG00000013953	Ntrk1	-0.592055	4.76147e-16	7.9934e-15	59109	Ntrk1	-0.643441	4.50631e-05	0.00059257	59109
ENSRNOG00000032463	Rap1a	-0.549417	4.88157e-16	8.18531e-15	295347	Rap1a	-0.0666339	0.530866	0.739516	295347
ENSRNOG00000015222	Tent5c	-0.693779	4.9274e-16	8.25238e-15	NA	Tent5c	0.300543	0.0171328	0.0774339	NA
ENSRNOG00000002112	Zfp644	-0.479383	5.04091e-16	8.4325e-15	305127	Zfp644	-0.252154	0.0115242	0.0573997	305127
ENSRNOG00000015821	Cd2	1.47417	5.08048e-16	8.48867e-15	497761	Cd2	-0.279567	0.0278754	0.110947	497761
ENSRNOG00000054257	Adam10	-0.439163	5.12808e-16	8.55808e-15	29650	Adam10	-0.358496	0.00115386	0.00933425	29650
ENSRNOG00000020673	Pbxip1	-0.684491	5.27611e-16	8.79476e-15	310644	Pbxip1	-0.32667	0.0138911	0.0663458	310644
ENSRNOG00000015866	Hint2	1.00135	5.33984e-16	8.89051e-15	313491	Hint2	0.976127	8.01401e-07	1.7097e-05	313491
ENSRNOG00000000527	Mtch1	-0.394365	5.41896e-16	9.01165e-15	294313	Mtch1	-0.332154	0.00157724	0.0120747	294313
ENSRNOG00000018163	Ipcef1	3.13202	5.91715e-16	9.82858e-15	361474	Ipcef1	0.0154172	0.893533	0.955783	361474
ENSRNOG00000013872	P2ry14	2.66544	5.9382e-16	9.85199e-15	171108	P2ry14	-0.0350278	0.801335	0.910408	171108
ENSRNOG00000004908	Smc6	-0.412947	6.05964e-16	1.00417e-14	313961	Smc6	-0.204513	0.0687041	0.20939	313961
ENSRNOG00000054352	Atp6ap1	-0.520291	7.1137e-16	1.17746e-14	83615	Atp6ap1	-0.20088	0.0334832	0.126696	83615
ENSRNOG00000013009	Ldha	-0.574511	8.27439e-16	1.36798e-14	24533	Ldha	-0.671564	4.47823e-06	7.88569e-05	24533
ENSRNOG00000010602	Birc2	-0.749825	8.67336e-16	1.43227e-14	60371	Birc2	-0.29629	0.00545381	0.0324807	60371
ENSRNOG00000023404	Slc9b2	-0.872358	8.68849e-16	1.43309e-14	679958	Slc9b2	-0.00690554	0.962127	0.984805	679958
ENSRNOG00000051408	Magt1	0.474259	8.79901e-16	1.44963e-14	116967	Magt1	1.01752	1.96389e-22	2.75464e-20	116967
ENSRNOG00000002341	Trim25	-0.761335	9.75671e-16	1.60555e-14	494338	Trim25	-0.117703	0.436777	0.664809	494338
ENSRNOG00000004131	Pkn1	-0.443569	1.00373e-15	1.6498e-14	29355	Pkn1	-0.551753	9.14301e-06	0.000146228	29355
ENSRNOG00000055049	Aldh1a2	-1.79371	1.01998e-15	1.67457e-14	116676	Aldh1a2	-0.736542	2.60496e-10	1.03545e-08	116676
ENSRNOG00000006345	Sec61b	0.982996	1.03976e-15	1.70506e-14	298068	Sec61b	1.58815	1.40883e-27	2.72888e-25	298068
ENSRNOG00000017744	Dram2	-0.672639	1.06697e-15	1.74765e-14	362011	Dram2	-0.0968722	0.465002	0.687559	362011
ENSRNOG00000014900	Crem	-1.1547	1.12285e-15	1.83707e-14	25620	Crem	0.264403	0.0369866	0.135581	25620
ENSRNOG00000015491	Rcl1	1.99742	1.13583e-15	1.85616e-14	309301	Rcl1	0.18942	0.167354	0.37527	309301
ENSRNOG00000060693	Catsperg	0.651655	1.18487e-15	1.93406e-14	292767	Catsperg	-0.0918214	0.422121	0.65287	292767
ENSRNOG00000016596	Hspa4	-0.401693	1.24261e-15	2.02597e-14	266759	Hspa4	-0.1362	0.0767404	0.225538	266759
ENSRNOG00000006462	Ero1a	0.662342	1.24568e-15	2.02864e-14	171562	Ero1a	0.901333	6.67242e-16	5.08897e-14	171562
ENSRNOG00000001431	Rasa4	0.995112	1.32063e-15	2.14823e-14	288589	Rasa4	0.348919	0.0603874	0.191355	288589
ENSRNOG00000008161	Pdzk1ip1	-1.77019	1.34984e-15	2.19322e-14	81916	Pdzk1ip1	-0.848516	0.000313006	0.0031155	81916
ENSRNOG00000021438	Tuba1c	-0.854603	1.37009e-15	2.22357e-14	300218	Tuba1c	-0.286372	0.0430656	0.150884	300218
ENSRNOG00000005218	Sf3a1	-0.495373	1.45442e-15	2.35772e-14	305479	Sf3a1	-0.300042	0.000141354	0.00158542	305479
ENSRNOG00000052113	Ppp1r9b	-0.422293	1.48448e-15	2.4037e-14	84686	Ppp1r9b	-0.0780474	0.464679	0.68733	84686
ENSRNOG00000056106	Dip2b	-0.38282	1.54048e-15	2.49152e-14	300231	Dip2b	-0.336429	1.26123e-06	2.5566e-05	300231
ENSRNOG00000050445	Gde1	-0.734446	1.55316e-15	2.50917e-14	60418	Gde1	-0.180998	0.196238	0.416251	60418
ENSRNOG00000012473	Cflar	0.617874	1.55728e-15	2.51296e-14	117279	Cflar	0.545866	4.77788e-05	0.000621583	117279
ENSRNOG00000050430	Vav1	1.22497	1.58392e-15	2.55304e-14	25156	Vav1	0.137353	0.319313	0.554278	25156
ENSRNOG00000013286	Pdcl3	-0.583289	1.63989e-15	2.64024e-14	316348	Pdcl3	-0.449157	0.000126256	0.00143455	316348
ENSRNOG00000015329	Kpna2	-0.75235	1.72627e-15	2.77616e-14	85245	Kpna2	0.0558913	0.58258	0.775524	85245
ENSRNOG00000009585	Tcf20	-0.385748	1.90392e-15	3.05837e-14	366964	Tcf20	-0.0471392	0.611081	0.793437	366964
ENSRNOG00000005234	Gxylt1	-0.396863	1.91278e-15	3.06913e-14	300173	Gxylt1	-0.130782	0.235081	0.464641	300173
ENSRNOG00000004161	Mtif2	-0.805444	2.00384e-15	3.21159e-14	305606	Mtif2	-0.00274803	0.982	0.992327	305606
ENSRNOG00000019164	Uba1	-0.37623	2.17265e-15	3.47821e-14	314432	Uba1	-0.0633128	0.414005	0.646311	314432
ENSRNOG00000017191	Trim5	0.633483	2.18024e-15	3.48642e-14	308906	Trim5	0.864596	1.11811e-05	0.000174034	308906
ENSRNOG00000004061	Pnn	0.436887	2.22448e-15	3.55314e-14	368070	Pnn	0.479578	7.99809e-05	0.000975339	368070
ENSRNOG00000021153	Fkbp2	1.32049	2.24215e-15	3.57733e-14	293702	Fkbp2	2.38984	1.76298e-23	2.62362e-21	293702
ENSRNOG00000040287	Cyp1b1	2.7855	2.27256e-15	3.62177e-14	25426	Cyp1b1	0.719316	0.00138823	0.0108833	25426
ENSRNOG00000007081	Xdh	1.87313	2.31597e-15	3.68679e-14	497811	Xdh	0.0394195	0.701678	0.851797	497811
ENSRNOG00000021317	Cct2	-0.506772	2.44509e-15	3.88132e-14	299809	Cct2	-0.352353	7.45442e-06	0.000121816	299809
ENSRNOG00000019080	Hsd3b7	-0.562203	2.44612e-15	3.88132e-14	246211	Hsd3b7	-0.168325	0.258769	0.491345	246211
ENSRNOG00000014647	Cbfb	-0.756006	2.44639e-15	3.88132e-14	361391	Cbfb	-0.131702	0.208657	0.431859	361391
ENSRNOG00000002273	Naaa	2.2126	2.55628e-15	4.05112e-14	497009	Naaa	0.075765	0.326131	0.561606	497009
ENSRNOG00000052064	Parvg	1.03074	2.59472e-15	4.10744e-14	689069	Parvg	0.0708139	0.531935	0.74017	689069
ENSRNOG00000031189	Ido1	1.16122	2.65252e-15	4.19424e-14	66029	Ido1	0.742506	0.000595916	0.00535491	66029
ENSRNOG00000019981	Sdf4	-0.537551	2.68068e-15	4.23405e-14	155173	Sdf4	-0.232706	0.00815396	0.0440083	155173
ENSRNOG00000017579	Mylip	-0.404185	2.70248e-15	4.26371e-14	306825	Mylip	0.117824	0.300661	0.534498	306825
ENSRNOG00000016855	B3galnt2	-0.54346	2.73943e-15	4.3172e-14	291212	B3galnt2	-0.220594	0.0661764	0.203413	291212
ENSRNOG00000018985	Grk2	-0.336307	3.0815e-15	4.85088e-14	25238	Grk2	-0.0396964	0.608646	0.792149	25238
ENSRNOG00000059408	Prr12	-0.611092	3.50723e-15	5.51493e-14	361569	Prr12	-0.900963	4.45049e-06	7.85701e-05	361569
ENSRNOG00000056371	Pik3ca	-0.449369	3.63989e-15	5.71717e-14	170911	Pik3ca	-0.295018	0.00253547	0.0176802	170911
ENSRNOG00000040110	Foxn2	-0.393806	3.87118e-15	6.07372e-14	301676	Foxn2	-0.0482322	0.632944	0.809583	301676
ENSRNOG00000013178	Cmip	-0.289226	3.9304e-15	6.1598e-14	292051	Cmip	0.225975	0.0154834	0.0720887	292051
ENSRNOG00000062127	AC134224.1	0.471183	4.11707e-15	6.44521e-14	NA	AC134224.1	0.428039	0.000158312	0.00173924	NA
ENSRNOG00000010370	Tnip1	-0.383884	4.12992e-15	6.4582e-14	363599	Tnip1	-0.369946	0.000155883	0.00172148	363599
ENSRNOG00000055641	Dnase1l1	-0.537734	4.18831e-15	6.54227e-14	363522	Dnase1l1	-0.291013	0.00126354	0.010091	363522
ENSRNOG00000003014	Poglut1	-0.68329	4.23153e-15	6.6025e-14	288091	Poglut1	-0.395653	0.00236983	0.0168232	288091
ENSRNOG00000019500	Cyp1a1	3.84576	4.64014e-15	7.23208e-14	24296	Cyp1a1	0.271602	0.00584722	0.0342224	24296
ENSRNOG00000004458	Ston2	2.25969	4.7585e-15	7.4084e-14	314349	Ston2	0.189686	0.0832148	0.239159	314349
ENSRNOG00000050057	Abca3	-0.421323	4.81482e-15	7.48784e-14	302973	Abca3	-0.31223	0.00654024	0.0373354	302973
ENSRNOG00000003399	Hnrnph1	0.338464	4.84812e-15	7.53134e-14	140931	Hnrnph1	0.424253	2.59598e-07	6.05713e-06	140931
ENSRNOG00000056118	Cic	-0.452271	4.90133e-15	7.60567e-14	308435	Cic	-0.153827	0.118355	0.299085	308435
ENSRNOG00000000394	Srgn	-0.773033	4.95021e-15	7.67309e-14	56782	Srgn	0.271993	0.0277785	0.110742	56782
ENSRNOG00000007047	Eps8	1.98568	4.96644e-15	7.68982e-14	312812	Eps8	-0.0139489	0.894877	0.956	312812
ENSRNOG00000016207	Galnt1	-0.598778	5.0067e-15	7.74369e-14	79214	Galnt1	-0.143443	0.234479	0.463601	79214
ENSRNOG00000020501	Tjp3	-0.532042	5.12481e-15	7.91772e-14	314640	Tjp3	-0.537577	6.32265e-05	0.000798709	314640
ENSRNOG00000032224	RGD1562378	1.04911	5.24964e-15	8.10174e-14	NA	RGD1562378	0.360145	0.0409796	0.145667	NA
ENSRNOG00000002553	Smim14	0.701452	5.44735e-15	8.3977e-14	NA	Smim14	1.45467	1.83759e-28	3.73735e-26	NA
ENSRNOG00000037462	Eml6	1.01723	5.47403e-15	8.42964e-14	305610	Eml6	-0.148853	0.340046	0.576285	305610
ENSRNOG00000005564	Ubn2	0.581457	5.51036e-15	8.47638e-14	312248	Ubn2	0.555082	2.2499e-07	5.35197e-06	312248
ENSRNOG00000002610	Carhsp1	1.06699	5.71563e-15	8.78258e-14	260416	Carhsp1	0.167726	0.189572	0.407853	260416
ENSRNOG00000012386	Zbtb38	-0.703965	5.82714e-15	8.94422e-14	315936	Zbtb38	0.126481	0.321403	0.55656	315936
ENSRNOG00000053574	Tarbp1	2.39533	6.09129e-15	9.33954e-14	679346	Tarbp1	1.32948	8.41269e-08	2.17962e-06	679346
ENSRNOG00000058461	Sfpq	-0.388689	6.44381e-15	9.86935e-14	252855	Sfpq	-0.113382	0.0557284	0.181203	252855
ENSRNOG00000057706	Kdm5c	-0.305065	7.23709e-15	1.10724e-13	317432	Kdm5c	-0.164851	0.0335624	0.126917	317432
ENSRNOG00000033824	Gpd2	-0.523589	7.62857e-15	1.16587e-13	25062	Gpd2	0.0751943	0.277868	0.511436	25062
ENSRNOG00000022014	Rab35	-0.460035	7.73303e-15	1.18056e-13	288700	Rab35	-0.132195	0.122665	0.306361	288700
ENSRNOG00000012947	Metap1	0.975341	8.19293e-15	1.24942e-13	295500	Metap1	0.828967	1.32618e-09	4.74586e-08	295500
ENSRNOG00000019219	Vamp1	1.37953	8.69103e-15	1.32372e-13	25624	Vamp1	0.101336	0.509002	0.722923	25624
ENSRNOG00000001687	Crybg3	-0.558433	8.69882e-15	1.32372e-13	288204	Crybg3	0.154645	0.209003	0.432354	288204
ENSRNOG00000054524	Tnip3	-2.98228	8.9086e-15	1.35418e-13	NA	Tnip3	-1.22894	9.54823e-09	2.9498e-07	NA
ENSRNOG00000012558	Orc2	0.79301	8.97409e-15	1.36268e-13	301430	Orc2	0.656915	5.2975e-06	9.09682e-05	301430
ENSRNOG00000018599	Gga2	1.03216	9.15333e-15	1.3884e-13	293455	Gga2	0.0381152	0.75426	0.883145	293455
ENSRNOG00000009997	Erap1	-0.327916	9.17013e-15	1.38946e-13	80897	Erap1	-0.0706146	0.405433	0.63945	80897
ENSRNOG00000000503	Ppard	-0.501315	9.58264e-15	1.45041e-13	25682	Ppard	-0.127819	0.0828268	0.238325	25682
ENSRNOG00000020684	Vat1	-0.607794	9.80732e-15	1.48283e-13	287721	Vat1	-0.204634	0.0479117	0.163269	287721
ENSRNOG00000027891	Dhrs11	1.25308	1.0644e-14	1.60761e-13	360583	Dhrs11	0.745339	0.00238416	0.0168856	360583
ENSRNOG00000018673	Sec22b	0.556443	1.07411e-14	1.62055e-13	310710	Sec22b	0.687271	1.76278e-07	4.29914e-06	310710
ENSRNOG00000046452	Fcgr2b	1.91802	1.08194e-14	1.63063e-13	289211	Fcgr2b	1.47173	2.20161e-07	5.26788e-06	289211
ENSRNOG00000020935	Capn1	-0.303546	1.119e-14	1.68468e-13	29153	Capn1	-0.425667	0.000187436	0.00199937	29153
ENSRNOG00000007733	Arhgef9	-0.788812	1.25769e-14	1.89148e-13	66013	Arhgef9	-0.414107	0.0116263	0.057767	66013
ENSRNOG00000001448	Hip1	1.2931	1.34264e-14	2.01709e-13	192154	Hip1	0.174385	0.245913	0.477241	192154
ENSRNOG00000049497	Eif6	-0.455115	1.36559e-14	2.0494e-13	305506	Eif6	-0.304909	0.00592409	0.0345562	305506
ENSRNOG00000001720	Hes1	2.83457	1.3796e-14	2.06823e-13	29577	Hes1	0.263912	0.118413	0.299108	29577
ENSRNOG00000010747	Dap	1.37313	1.45729e-14	2.18239e-13	64322	Dap	0.935832	0.000181031	0.00194636	64322
ENSRNOG00000047088	Rab10	-0.311728	1.51381e-14	2.26463e-13	50993	Rab10	0.125569	0.20045	0.421126	50993
ENSRNOG00000013961	Ghitm	0.584699	1.53452e-14	2.2932e-13	290596	Ghitm	1.1405	3.90833e-13	2.23912e-11	290596
ENSRNOG00000001331	Rnf34	-0.613723	1.53744e-14	2.29514e-13	282845	Rnf34	-0.0670155	0.538844	0.745692	282845
ENSRNOG00000018237	Gstp1	1.44098	1.55067e-14	2.31245e-13	24426	Gstp1	0.345419	0.0653934	0.201769	24426
ENSRNOG00000004524	Desi2	0.717468	1.6504e-14	2.45858e-13	289277	Desi2	0.503768	0.00129532	0.0102976	289277
ENSRNOG00000014258	Rab32	1.75208	1.66167e-14	2.47277e-13	365042	Rab32	0.636998	2.03454e-08	5.92541e-07	365042
ENSRNOG00000008195	Ywhaz	-0.343907	1.84115e-14	2.73696e-13	25578	Ywhaz	-0.0695543	0.264547	0.497345	25578
ENSRNOG00000032878	Cxxc5	1.58692	1.84851e-14	2.74502e-13	291670	Cxxc5	-0.30393	0.0871379	0.246609	291670
ENSRNOG00000026051	AABR07044362.1	-1.19149	2.09674e-14	3.11039e-13	NA	AABR07044362.1	-0.0156996	0.912569	0.963574	NA
ENSRNOG00000056246	Gls	-0.403471	2.28674e-14	3.38868e-13	24398	Gls	-0.133873	0.11197	0.288618	24398
ENSRNOG00000018746	Slc30a5	0.774802	2.41639e-14	3.57707e-13	294698	Slc30a5	0.988943	1.02505e-17	9.13044e-16	294698
ENSRNOG00000004925	Ppp1r12a	-0.288246	2.43335e-14	3.5984e-13	116670	Ppp1r12a	-0.00873787	0.91179	0.963433	116670
ENSRNOG00000010107	AABR07025295.1	-0.954714	2.50827e-14	3.70532e-13	NA	AABR07025295.1	-1.78518	8.87526e-06	0.000142694	NA
ENSRNOG00000017243	Bnip3	2.00622	2.5445e-14	3.75493e-13	84480	Bnip3	3.00863	3.83036e-11	1.70591e-09	84480
ENSRNOG00000004649	Il1b	0.76222	2.59709e-14	3.826e-13	24494	Il1b	0.146509	0.121265	0.304421	24494
ENSRNOG00000051291	Dnhd1	0.669343	2.59807e-14	3.826e-13	690115	Dnhd1	0.0947827	0.430118	0.658545	690115
ENSRNOG00000033790	Hnrnpu	-0.322695	2.81908e-14	4.14715e-13	117280	Hnrnpu	-0.114847	0.0957141	0.262354	117280
ENSRNOG00000027733	Lair1	2.40561	2.83629e-14	4.16813e-13	574531	Lair1	-0.0826356	0.473794	0.695084	574531
ENSRNOG00000018824	Slc7a5	2.7588	2.90355e-14	4.26256e-13	50719	Slc7a5	1.63917	1.13393e-06	2.3217e-05	50719
ENSRNOG00000021440	Pptc7	-0.390824	3.08219e-14	4.52012e-13	304488	Pptc7	-0.0872989	0.269937	0.50237	304488
ENSRNOG00000009724	Tstd2	-0.541496	3.15317e-14	4.61924e-13	362514	Tstd2	-0.0897342	0.315693	0.550717	362514
ENSRNOG00000015514	Bcat1	1.60765	3.15631e-14	4.61924e-13	29592	Bcat1	0.533789	0.000363066	0.00353591	29592
ENSRNOG00000003296	Dck	-0.814537	3.19187e-14	4.66647e-13	79127	Dck	-0.328397	0.0123295	0.0605953	79127
ENSRNOG00000032254	Sin3a	-0.377774	3.3298e-14	4.86309e-13	363067	Sin3a	-0.112086	0.153021	0.355075	363067
ENSRNOG00000010549	Tspo	-1.12489	3.56702e-14	5.20417e-13	24230	Tspo	-0.579048	0.0185726	0.0822655	24230
ENSRNOG00000053606	Scarna6	0.649986	3.57441e-14	5.20958e-13	120094896	Scarna6	0.319354	0.0567143	0.183188	120094896
ENSRNOG00000015948	Slc1a5	1.57211	3.6315e-14	5.28734e-13	292657	Slc1a5	0.916798	0.000229042	0.00238075	292657
ENSRNOG00000016794	Phyhd1	1.28119	3.74019e-14	5.44e-13	296621	Phyhd1	0.979081	1.96179e-09	6.89906e-08	296621
ENSRNOG00000015562	Cdh17	1.91934	3.84923e-14	5.59285e-13	117048	Cdh17	2.00557	9.56916e-11	4.0128e-09	117048
ENSRNOG00000017453	Ptpn2	-0.386879	3.89383e-14	5.65184e-13	117063	Ptpn2	-0.0283273	0.755868	0.884104	117063
ENSRNOG00000052802	Aldoa	-0.367121	3.91467e-14	5.67628e-13	24189	Aldoa	-0.0197018	0.787483	0.903078	24189
ENSRNOG00000043381	Cyth1	-0.422413	4.41826e-14	6.39991e-13	116691	Cyth1	-0.142333	0.155115	0.358159	116691
ENSRNOG00000018971	Mob3a	-0.459981	4.51221e-14	6.52932e-13	362833	Mob3a	-0.347157	0.000508433	0.0047146	362833
ENSRNOG00000003063	Phka1	-0.798029	4.65431e-14	6.72194e-13	64561	Phka1	-0.211685	0.0787216	0.229708	64561
ENSRNOG00000009152	Caprin1	-0.342132	4.65931e-14	6.72194e-13	362173	Caprin1	-0.214447	0.0105957	0.0538074	362173
ENSRNOG00000004812	Sema6d	1.4773	4.65957e-14	6.72194e-13	311384	Sema6d	1.51438	2.82702e-20	3.34933e-18	311384
ENSRNOG00000025317	Gpatch11	-1.05676	4.69188e-14	6.76166e-13	362685	Gpatch11	-0.594344	1.29533e-06	2.6084e-05	362685
ENSRNOG00000030667	Ppm1b	-0.763085	4.7255e-14	6.80319e-13	24667	Ppm1b	-0.0209209	0.822267	0.921154	24667
ENSRNOG00000001427	Orai2	0.846242	4.73215e-14	6.80583e-13	304592	Orai2	0.593001	1.51087e-06	2.99003e-05	304592
ENSRNOG00000008652	Phip	-0.343346	4.86801e-14	6.99412e-13	315843	Phip	-0.319008	1.6406e-05	0.000244447	315843
ENSRNOG00000017803	Apbb1ip	1.47307	5.43263e-14	7.79742e-13	307171	Apbb1ip	0.413178	0.0295724	0.115961	307171
ENSRNOG00000057367	Glud1	-0.408805	5.49098e-14	7.87319e-13	24399	Glud1	-0.388875	0.000458131	0.00430375	24399
ENSRNOG00000016892	Nr2f6	-0.824212	5.54236e-14	7.93881e-13	245980	Nr2f6	-1.19506	9.77575e-10	3.56397e-08	245980
ENSRNOG00000007249	Cdkn1b	0.430875	5.79546e-14	8.29295e-13	83571	Cdkn1b	0.435066	0.000567605	0.00515747	83571
ENSRNOG00000015642	Pabpc4	0.626381	6.12233e-14	8.75183e-13	298510	Pabpc4	0.260119	0.0917269	0.255325	298510
ENSRNOG00000011667	Fastk	0.671112	6.22218e-14	8.88559e-13	296741	Fastk	0.85143	7.10829e-11	3.01189e-09	296741
ENSRNOG00000019283	P2ry2	2.08764	6.63455e-14	9.46494e-13	29597	P2ry2	0.51024	0.00756919	0.041588	29597
ENSRNOG00000011655	Dcaf10	0.727706	7.42526e-14	1.05823e-12	313242	Dcaf10	0.799123	1.32656e-15	9.69345e-14	313242
ENSRNOG00000020205	Agrn	-0.857578	7.48834e-14	1.06615e-12	25592	Agrn	0.376248	0.0573998	0.184718	25592
ENSRNOG00000019698	Ssbp4	2.09655	7.56011e-14	1.07528e-12	364534	Ssbp4	0.285426	0.105945	0.279535	364534
ENSRNOG00000004489	Adgre5	0.699719	8.53478e-14	1.21269e-12	361383	Adgre5	0.252218	0.00328842	0.0219043	361383
ENSRNOG00000019459	Oaz1	-0.440465	8.76069e-14	1.24294e-12	25502	Oaz1	-0.194908	0.0626122	0.196142	25502
ENSRNOG00000012186	Golph3	-0.388546	8.7652e-14	1.24294e-12	78961	Golph3	0.19287	0.0187536	0.0828888	78961
ENSRNOG00000052583	Zfp106	-0.432448	8.93139e-14	1.26524e-12	688018	Zfp106	0.0146078	0.872239	0.943754	688018
ENSRNOG00000013751	Plpbp	-0.597265	9.00479e-14	1.27436e-12	306544	Plpbp	-0.101212	0.408408	0.642063	306544
ENSRNOG00000023896	Dusp6	0.773159	9.05847e-14	1.28067e-12	116663	Dusp6	1.01761	9.86518e-06	0.000156539	116663
ENSRNOG00000008414	Bsg	-0.476172	9.08164e-14	1.28267e-12	25246	Bsg	-0.154594	0.118141	0.298789	25246
ENSRNOG00000003084	Parp1	-0.551322	9.2568e-14	1.3061e-12	25591	Parp1	-0.438486	0.00335164	0.0222263	25591
ENSRNOG00000040108	RGD1565355	-1.83862	9.72346e-14	1.37058e-12	NA	RGD1565355	0.00920057	0.946479	0.978868	NA
ENSRNOG00000052129	Nwd1	3.27123	1.0006e-13	1.40901e-12	100364350	Nwd1	0.0130369	0.90415	0.959167	100364350
ENSRNOG00000009079	Prkar2b	-0.409183	1.01687e-13	1.43049e-12	24679	Prkar2b	-0.321448	0.00428118	0.0269573	24679
ENSRNOG00000007853	Prdm10	-0.616514	1.05036e-13	1.47613e-12	500964	Prdm10	-0.607744	4.72764e-05	0.000616989	500964
ENSRNOG00000023628	Tmem106a	-0.55779	1.0543e-13	1.48021e-12	287722	Tmem106a	0.0537964	0.680785	0.839609	287722
ENSRNOG00000056228	Atp10a	1.49883	1.10777e-13	1.55373e-12	365266	Atp10a	0.0818221	0.55826	0.759059	365266
ENSRNOG00000020235	Hnrnpl	-0.328383	1.11491e-13	1.5622e-12	80846	Hnrnpl	-0.184645	0.00804468	0.0435901	80846
ENSRNOG00000046261	Acp5	2.19457	1.11782e-13	1.56473e-12	25732	Acp5	0.0028674	0.982207	0.992455	25732
ENSRNOG00000010771	Pkd1	-0.387648	1.13222e-13	1.58332e-12	24650	Pkd1	-0.0627303	0.389321	0.62594	24650
ENSRNOG00000046705	Snx3	-0.397948	1.1359e-13	1.5869e-12	684097	Snx3	-0.0138982	0.892434	0.955272	684097
ENSRNOG00000003065	Glyr1	-0.421476	1.2011e-13	1.67633e-12	360477	Glyr1	-0.0628509	0.38598	0.621879	360477
ENSRNOG00000010680	Med12l	1.01537	1.22112e-13	1.70259e-12	690752	Med12l	-0.100906	0.496829	0.713774	690752
ENSRNOG00000029549	Eci3	-0.604886	1.23807e-13	1.72453e-12	291076	Eci3	-0.406304	0.00249316	0.0174851	291076
ENSRNOG00000013089	Kif13b	-0.575452	1.25321e-13	1.74389e-12	NA	Kif13b	-0.200052	0.074462	0.221193	NA
ENSRNOG00000058882	Emd	-0.545815	1.28586e-13	1.78758e-12	25437	Emd	0.0487731	0.612085	0.793844	25437
ENSRNOG00000009401	Lmo2	-1.21381	1.29399e-13	1.79711e-12	362176	Lmo2	0.220547	0.100104	0.270595	362176
ENSRNOG00000004133	Slc7a3	2.70607	1.31513e-13	1.82468e-12	29485	Slc7a3	3.02433	3.76322e-10	1.44866e-08	29485
ENSRNOG00000021157	Ctss	-0.532164	1.34228e-13	1.86014e-12	50654	Ctss	-0.286302	0.00249713	0.0174928	50654
ENSRNOG00000045728	AABR07033887.1	-0.560438	1.34332e-13	1.86014e-12	NA	AABR07033887.1	0.155198	0.17881	0.39259	NA
ENSRNOG00000030680	Ddx5	-0.254852	1.38326e-13	1.91357e-12	287765	Ddx5	0.004356	0.961602	0.984581	287765
ENSRNOG00000050347	Ptges3l	-1.23069	1.40013e-13	1.93502e-12	103693432	Ptges3l	-0.643834	6.71633e-05	0.000842336	103693432
ENSRNOG00000030247	Eif4ebp3	0.29063	1.43245e-13	1.97776e-12	100365872	Eif4ebp3	0.42665	2.81278e-05	0.000394079	100365872
ENSRNOG00000004205	Pkdcc	1.42626	1.43429e-13	1.97837e-12	313860	Pkdcc	0.607469	0.0146917	0.069141	313860
ENSRNOG00000024501	Rgs3	1.23188	1.4413e-13	1.98611e-12	54293	Rgs3	-0.748001	0.00628708	0.0362063	54293
ENSRNOG00000002848	Maoa	-0.562593	1.45393e-13	2.00155e-12	29253	Maoa	0.228827	0.0489257	0.165913	29253
ENSRNOG00000001738	Eif4g1	0.360538	1.49019e-13	2.04948e-12	287986	Eif4g1	0.342168	5.3002e-06	9.09682e-05	287986
ENSRNOG00000015278	Myl12a	-0.465494	1.52403e-13	2.09399e-12	501203	Myl12a	-0.398205	6.33515e-05	0.000799377	501203
ENSRNOG00000003350	Mospd2	-0.619802	1.54977e-13	2.12729e-12	363463	Mospd2	-0.0474658	0.685495	0.842082	363463
ENSRNOG00000018823	Nisch	0.481029	1.61378e-13	2.21301e-12	306255	Nisch	-0.0500335	0.61052	0.793416	306255
ENSRNOG00000014856	Etnk1	-0.383943	1.62226e-13	2.22081e-12	312828	Etnk1	-0.0699046	0.426405	0.656334	312828
ENSRNOG00000018166	Prkab2	-0.500815	1.62261e-13	2.22081e-12	64562	Prkab2	-0.343883	0.00244449	0.017213	64562
ENSRNOG00000021510	Tbc1d10c	-0.488359	1.6375e-13	2.23902e-12	361697	Tbc1d10c	-0.71676	4.27356e-08	1.16929e-06	361697
ENSRNOG00000033217	Esam	3.60522	1.65374e-13	2.25905e-12	300519	NA	NA	NA	NA	NA
ENSRNOG00000020134	Upf1	-0.355585	1.80504e-13	2.46334e-12	684558	Upf1	-0.180368	0.0304623	0.118537	684558
ENSRNOG00000001409	Gnb2	-0.358149	1.81821e-13	2.47894e-12	81667	Gnb2	-0.328853	0.000249004	0.00255344	81667
ENSRNOG00000061603	Asxl1	-0.493188	1.86388e-13	2.53875e-12	311553	Asxl1	-0.138315	0.205466	0.427903	311553
ENSRNOG00000020542	Krtcap2	1.12293	1.89466e-13	2.57639e-12	295243	Krtcap2	1.02561	1.65567e-08	4.92785e-07	295243
ENSRNOG00000002115	Sod1	-0.488632	1.89515e-13	2.57639e-12	24786	Sod1	-0.129338	0.167024	0.374876	24786
ENSRNOG00000048834	Plin3	-0.446388	1.93402e-13	2.6267e-12	NA	Plin3	-0.29067	0.00632682	0.0363837	NA
ENSRNOG00000019892	Lrrfip1	-0.331163	1.96324e-13	2.66383e-12	367314	Lrrfip1	0.0402511	0.571354	0.767275	367314
ENSRNOG00000015089	Mcoln2	0.794088	1.98536e-13	2.69127e-12	292168	Mcoln2	0.779487	0.000269693	0.00271764	292168
ENSRNOG00000010872	Ckb	1.46213	1.99804e-13	2.70586e-12	24264	Ckb	0.0761184	0.543035	0.748513	24264
ENSRNOG00000010665	Ccr7	-0.451331	2.02993e-13	2.74642e-12	287673	Ccr7	0.138641	0.202619	0.424255	287673
ENSRNOG00000008415	Nab2	2.26896	2.05108e-13	2.77238e-12	314910	Nab2	0.245183	0.151044	0.352318	314910
ENSRNOG00000004132	Lasp1	-0.532255	2.408e-13	3.25172e-12	29278	Lasp1	-0.211395	0.0521524	0.173174	29278
ENSRNOG00000004292	Sptssa	1.39102	2.4638e-13	3.32195e-12	500651	Sptssa	0.843827	0.000191887	0.0020415	500651
ENSRNOG00000033426	Cdc37	-0.415073	2.4647e-13	3.32195e-12	114562	Cdc37	-0.28344	0.00555816	0.0329397	114562
ENSRNOG00000020636	Spint2	0.615317	2.70942e-13	3.6483e-12	292770	Spint2	-0.011251	0.933214	0.974164	292770
ENSRNOG00000006620	Xcr1	2.33912	2.72951e-13	3.67186e-12	301086	NA	NA	NA	NA	NA
ENSRNOG00000045649	Arrdc3	1.24495	2.75672e-13	3.7049e-12	309945	Arrdc3	0.770122	0.000424907	0.00403512	309945
ENSRNOG00000010011	Osbpl3	1.67721	2.7593e-13	3.7049e-12	362360	Osbpl3	0.270737	0.108137	0.283297	362360
ENSRNOG00000018092	Cd83	-0.433857	2.77072e-13	3.71671e-12	361226	Cd83	0.0439184	0.574816	0.769745	361226
ENSRNOG00000046227	Tprg1l	-0.442932	2.795e-13	3.74572e-12	687090	Tprg1l	-0.139903	0.119597	0.301413	687090
ENSRNOG00000012991	Adgra2	-0.587874	2.81833e-13	3.77342e-12	100363275	Adgra2	-0.974717	1.24991e-11	5.96583e-10	100363275
ENSRNOG00000046330	AABR07029581.1	-0.680127	2.86982e-13	3.83872e-12	NA	AABR07029581.1	-0.404297	0.00287525	0.0195796	NA
ENSRNOG00000061639	AABR07044404.1	-0.914557	2.89697e-13	3.87138e-12	NA	AABR07044404.1	-0.621915	0.00218109	0.0157397	NA
ENSRNOG00000060542	Mid2	0.388322	2.95391e-13	3.94375e-12	363502	Mid2	0.938719	1.40105e-16	1.15521e-14	363502
ENSRNOG00000004072	Myo1c	-0.316719	2.98314e-13	3.97903e-12	65261	Myo1c	-0.156708	0.0404335	0.144441	65261
ENSRNOG00000016924	Acly	-0.440297	3.13916e-13	4.18318e-12	24159	Acly	-0.285679	0.0149902	0.0702481	24159
ENSRNOG00000007104	Itpr1	0.59604	3.16841e-13	4.21819e-12	25262	Itpr1	0.384416	0.00186525	0.0138453	25262
ENSRNOG00000056207	Capza2	-0.287525	3.17518e-13	4.22323e-12	493810	Capza2	-0.0853847	0.446259	0.671962	493810
ENSRNOG00000017318	Zfp322a	-0.70323	3.29715e-13	4.38134e-12	680201	Zfp322a	-0.160803	0.233686	0.462483	680201
ENSRNOG00000009341	Hivep3	-0.666472	3.33918e-13	4.43303e-12	313557	Hivep3	-0.668551	0.000115921	0.00133325	313557
ENSRNOG00000011625	Tnks	0.482164	3.53914e-13	4.69409e-12	290794	Tnks	0.210795	0.0181384	0.0810185	290794
ENSRNOG00000001252	Chst12	-0.74069	3.57587e-13	4.73836e-12	304322	Chst12	-0.202456	0.125369	0.311261	304322
ENSRNOG00000001104	Foxk1	-0.48207	3.67549e-13	4.86581e-12	304298	Foxk1	-0.116679	0.273339	0.505796	304298
ENSRNOG00000004861	Itga4	-0.405561	3.68705e-13	4.87655e-12	311144	Itga4	-0.293041	0.00130198	0.0103438	311144
ENSRNOG00000017072	Slc16a14	3.2081	3.74833e-13	4.95297e-12	316578	Slc16a14	0.903294	6.50463e-05	0.000818309	316578
ENSRNOG00000003050	Tbc1d9b	0.509327	3.78137e-13	4.99198e-12	360520	Tbc1d9b	0.432766	0.000360692	0.00351841	360520
ENSRNOG00000038722	Tlr1	3.78916	3.83522e-13	5.05834e-12	305354	Tlr1	1.14144	0.000115342	0.00133161	305354
ENSRNOG00000029726	Gstm1	-0.639424	3.88343e-13	5.11716e-12	24423	Gstm1	-0.336828	0.0189913	0.083611	24423
ENSRNOG00000058522	Fam214a	0.982863	3.97789e-13	5.23675e-12	NA	Fam214a	0.270794	0.0557193	0.181203	NA
ENSRNOG00000004362	Rps6ka5	1.40022	4.04862e-13	5.32492e-12	314384	Rps6ka5	0.5572	0.00341701	0.022515	314384
ENSRNOG00000019322	Notch1	0.773165	4.20847e-13	5.53002e-12	25496	Notch1	0.0931215	0.329646	0.564665	25496
ENSRNOG00000001682	Ttc3	0.455453	4.25261e-13	5.58283e-12	360702	Ttc3	0.425362	3.08478e-07	7.00997e-06	360702
ENSRNOG00000011636	Dennd6a	-0.465538	4.26115e-13	5.58885e-12	306229	Dennd6a	-0.135945	0.179425	0.393281	306229
ENSRNOG00000018901	Rab14	-0.312188	4.29337e-13	5.62591e-12	94197	Rab14	-0.0836536	0.316323	0.551283	94197
ENSRNOG00000008622	Creb5	1.35555	4.56385e-13	5.97429e-12	500131	Creb5	-0.0734225	0.617757	0.797641	500131
ENSRNOG00000031814	Sort1	3.51384	4.56768e-13	5.97429e-12	83576	Sort1	1.25795	2.341e-06	4.4359e-05	83576
ENSRNOG00000014509	Sacs	0.434325	4.72355e-13	6.17246e-12	305940	Sacs	-0.0679202	0.545873	0.751244	305940
ENSRNOG00000039858	Mfsd12	0.555014	4.82307e-13	6.29669e-12	362824	Mfsd12	0.14661	0.332473	0.56803	362824
ENSRNOG00000010588	Tns2	3.02842	4.84533e-13	6.31992e-12	315326	Tns2	2.58101	8.6417e-14	5.46397e-12	315326
ENSRNOG00000012799	Prkaa1	-0.462142	4.8651e-13	6.33986e-12	65248	Prkaa1	0.0606513	0.5778	0.771788	65248
ENSRNOG00000010664	Wdr73	-0.550024	4.86982e-13	6.34017e-12	308751	Wdr73	-1.34329	4.05491e-11	1.78636e-09	308751
ENSRNOG00000016870	Pcif1	-0.488732	4.9527e-13	6.44215e-12	362269	Pcif1	-0.0982212	0.289385	0.523788	362269
ENSRNOG00000008052	Atp13a2	1.46479	5.01173e-13	6.51295e-12	362645	Atp13a2	0.0507359	0.681926	0.840098	362645
ENSRNOG00000008754	Flvcr2	-0.993344	5.06204e-13	6.57229e-12	314323	Flvcr2	-0.212239	0.0229926	0.0967513	314323
ENSRNOG00000048043	F2r	4.79313	5.15758e-13	6.6902e-12	25439	F2r	1.02003	0.00098221	0.00816481	25439
ENSRNOG00000004968	Ncapg2	-0.516506	5.18211e-13	6.71586e-12	362798	Ncapg2	-0.0619808	0.580775	0.774134	362798
ENSRNOG00000006355	Akap8l	1.04181	5.41713e-13	7.01402e-12	299569	Akap8l	0.608879	0.000231206	0.00239915	299569
ENSRNOG00000014521	Armc8	-0.402503	5.44876e-13	7.04852e-12	315949	Armc8	-0.0597109	0.505074	0.719773	315949
ENSRNOG00000009873	Ints6	0.462122	5.46952e-13	7.06892e-12	361057	Ints6	0.213063	0.0321523	0.122995	361057
ENSRNOG00000055307	AABR07058886.1	-0.557558	5.58753e-13	7.21485e-12	NA	AABR07058886.1	-0.116811	0.257187	0.489694	NA
ENSRNOG00000000155	Cog3	0.563573	5.70908e-13	7.36508e-12	361073	Cog3	0.786422	5.55246e-09	1.78778e-07	361073
ENSRNOG00000055756	Bcap31	-0.523099	5.74142e-13	7.40006e-12	293852	Bcap31	-0.124566	0.211687	0.435693	293852
ENSRNOG00000018566	Ctsl	1.40227	6.1725e-13	7.94843e-12	25697	Ctsl	0.101143	0.516011	0.727543	25697
ENSRNOG00000037409	Scimp	3.50176	6.17899e-13	7.94955e-12	691993	Scimp	0.938318	0.00183941	0.0136868	691993
ENSRNOG00000054896	Pex13	-0.572402	6.41353e-13	8.2438e-12	305581	Pex13	-0.268177	0.0112342	0.0562307	305581
ENSRNOG00000018745	Sgsm3	1.93665	6.53283e-13	8.38953e-12	362963	Sgsm3	0.181499	0.247096	0.47862	362963
ENSRNOG00000011589	Camk2d	0.617586	6.62772e-13	8.50367e-12	24246	Camk2d	-0.320733	0.00440815	0.027549	24246
ENSRNOG00000019075	Stat5b	-0.499248	6.84462e-13	8.77402e-12	25126	Stat5b	-0.190333	0.0821123	0.23666	25126
ENSRNOG00000014476	Evl	1.02473	6.90034e-13	8.83743e-12	79115	Evl	0.0611206	0.647157	0.818544	79115
ENSRNOG00000010507	Mmp7	-1.57763	6.92431e-13	8.86011e-12	25335	Mmp7	-0.743378	0.00259506	0.0180188	25335
ENSRNOG00000005149	Sacm1l	0.473236	7.13249e-13	9.11825e-12	116482	Sacm1l	1.01711	2.18143e-09	7.56248e-08	116482
ENSRNOG00000015591	Cndp2	-0.482303	7.46047e-13	9.52894e-12	291394	Cndp2	-0.127808	0.157113	0.36036	291394
ENSRNOG00000017940	Rere	0.465638	7.49806e-13	9.56831e-12	116665	Rere	0.158518	0.114741	0.293279	116665
ENSRNOG00000028149	Kansl1l	-0.60012	7.70503e-13	9.82356e-12	367289	Kansl1l	-0.135716	0.272628	0.505033	367289
ENSRNOG00000043150	Arfgap1	0.637586	8.10916e-13	1.03295e-11	246310	Arfgap1	0.601656	4.07511e-09	1.34039e-07	246310
ENSRNOG00000013577	Kdelr3	1.00544	8.12503e-13	1.03404e-11	315131	Kdelr3	1.29272	3.73646e-08	1.03158e-06	315131
ENSRNOG00000002180	Tbc1d1	-0.314547	8.33406e-13	1.05969e-11	360937	Tbc1d1	-0.409767	0.000158251	0.00173924	360937
ENSRNOG00000017731	Agpat4	1.03834	8.55371e-13	1.08664e-11	170919	Agpat4	0.578698	2.89401e-05	0.000404069	170919
ENSRNOG00000006472	Hspa2	1.40062	8.6807e-13	1.10179e-11	60460	Hspa2	1.18366	1.49853e-05	0.000225481	60460
ENSRNOG00000015440	Wrn	0.497008	8.72452e-13	1.10636e-11	290805	Wrn	0.323144	0.000184926	0.00197908	290805
ENSRNOG00000049862	Rnf157	0.639483	8.92743e-13	1.13107e-11	688272	Rnf157	0.195652	0.191466	0.409906	688272
ENSRNOG00000015538	Abcd2	-2.41064	9.2254e-13	1.16778e-11	84356	Abcd2	-2.6878	2.42393e-05	0.000345148	84356
ENSRNOG00000033119	Plcb4	0.722246	1.08122e-12	1.36742e-11	25031	Plcb4	0.211802	0.16322	0.369087	25031
ENSRNOG00000019986	Pot1	-0.633592	1.08438e-12	1.37019e-11	500054	Pot1	-0.436133	0.0129628	0.0629219	500054
ENSRNOG00000020358	Ptov1	-0.47378	1.09025e-12	1.37637e-11	292888	Ptov1	-0.155137	0.216107	0.440921	292888
ENSRNOG00000004185	Mon2	0.559554	1.09279e-12	1.37836e-11	314894	Mon2	0.525317	7.22593e-07	1.55792e-05	314894
ENSRNOG00000054493	Rpph1	0.715869	1.09773e-12	1.38335e-11	NA	Rpph1	0.309314	0.0431095	0.150898	NA
ENSRNOG00000022877	Poldip3	-0.348669	1.22813e-12	1.54631e-11	315170	Poldip3	-0.127775	0.0973641	0.265505	315170
ENSRNOG00000003207	Fmnl1	-0.424832	1.2363e-12	1.55521e-11	287746	Fmnl1	-0.639705	1.24349e-06	2.52483e-05	287746
ENSRNOG00000010906	Ccl5	-2.20857	1.30748e-12	1.64329e-11	81780	Ccl5	-1.00652	0.0045925	0.0284768	81780
ENSRNOG00000015987	Rap1gds1	-0.529433	1.31606e-12	1.65261e-11	310909	Rap1gds1	-0.295524	0.00217622	0.0157232	310909
ENSRNOG00000018342	Ctif	0.750384	1.33542e-12	1.67543e-11	364900	Ctif	1.04077	1.19565e-10	4.97969e-09	364900
ENSRNOG00000062155	AC134224.2	0.421204	1.33738e-12	1.67641e-11	NA	AC134224.2	0.336449	0.000612866	0.00546297	NA
ENSRNOG00000016751	Slc25a28	1.0135	1.34791e-12	1.68811e-11	688811	Slc25a28	0.434192	0.00303949	0.0205036	688811
ENSRNOG00000018454	Apoe	-1.26248	1.39922e-12	1.75082e-11	25728	Apoe	-0.94126	0.0022409	0.0160857	25728
ENSRNOG00000046313	Basp1	-0.487042	1.42126e-12	1.77682e-11	NA	Basp1	-0.279956	0.026202	0.106368	NA
ENSRNOG00000018849	Tcerg1	-0.341811	1.42886e-12	1.78475e-11	307474	Tcerg1	-0.0392166	0.653222	0.822766	307474
ENSRNOG00000023593	Upf2	-0.383725	1.44397e-12	1.80204e-11	361271	Upf2	-0.163836	0.0847437	0.242468	361271
ENSRNOG00000053583	Mapk3	-0.563432	1.48753e-12	1.85476e-11	50689	Mapk3	0.253956	0.0344881	0.129256	50689
ENSRNOG00000059900	Bst2	-0.5394	1.56825e-12	1.95369e-11	378947	Bst2	0.0687823	0.655142	0.823729	378947
ENSRNOG00000037437	Golga3	0.622509	1.62528e-12	2.02295e-11	312077	Golga3	0.702579	1.64652e-06	3.21995e-05	312077
ENSRNOG00000003509	Olr1588	3.69433	1.65704e-12	2.06068e-11	NA	NA	NA	NA	NA	NA
ENSRNOG00000005274	Vrk1	0.989706	1.74947e-12	2.1737e-11	362779	Vrk1	0.323742	0.00241558	0.0170784	362779
ENSRNOG00000033143	Cep295nl	2.22316	1.90029e-12	2.35902e-11	498028	Cep295nl	-0.0483275	0.674765	0.835957	498028
ENSRNOG00000011316	Fam167a	1.09818	1.96723e-12	2.43999e-11	498533	Fam167a	1.07047	5.7526e-06	9.76341e-05	498533
ENSRNOG00000025220	Slc6a16	2.32841	1.9863e-12	2.46149e-11	292902	NA	NA	NA	NA	NA
ENSRNOG00000009020	Tsta3	-0.423513	2.02614e-12	2.50866e-11	NA	Tsta3	-0.209728	0.0527945	0.174839	NA
ENSRNOG00000000800	Man1a1	-0.301185	2.0766e-12	2.56888e-11	294410	Man1a1	-0.218634	0.00132704	0.0105087	294410
ENSRNOG00000026212	Micall1	-0.361841	2.11018e-12	2.60814e-11	362958	Micall1	-0.281853	0.000817491	0.00696151	362958
ENSRNOG00000011058	Utrn	0.416513	2.12054e-12	2.61867e-11	25600	Utrn	0.375447	0.000395869	0.00381278	25600
ENSRNOG00000030888	Rela	-0.419045	2.15415e-12	2.65785e-11	309165	Rela	-0.0692624	0.355826	0.592704	309165
ENSRNOG00000008587	Tek	1.64758	2.2244e-12	2.74213e-11	89804	Tek	0.142233	0.318173	0.553182	89804
ENSRNOG00000049302	Chd9	0.683564	2.3952e-12	2.95012e-11	307726	Chd9	0.347449	0.00679375	0.0383461	307726
ENSRNOG00000020266	Eef2	0.261873	2.41477e-12	2.97164e-11	29565	Eef2	0.0988529	0.304545	0.538604	29565
ENSRNOG00000062158	AC134224.3	0.557455	2.4552e-12	3.01877e-11	NA	AC134224.3	0.623209	0.000951828	0.00793385	NA
ENSRNOG00000019677	Arid3b	-0.581056	2.46995e-12	3.03331e-11	367092	Arid3b	-0.981877	1.11608e-12	6.10742e-11	367092
ENSRNOG00000012850	Kat6b	0.756158	2.47132e-12	3.03331e-11	688634	Kat6b	0.766112	8.40669e-06	0.000136237	688634
ENSRNOG00000015840	Hsd17b4	-0.760421	2.47516e-12	3.03539e-11	79244	Hsd17b4	-0.480193	7.48609e-08	1.95205e-06	79244
ENSRNOG00000056940	Cited2	0.90996	2.5048e-12	3.06909e-11	114490	Cited2	0.622735	0.000673392	0.00593725	114490
ENSRNOG00000014197	Tmem51	2.91871	2.50992e-12	3.0727e-11	500578	Tmem51	0.160144	0.190041	0.40851	500578
ENSRNOG00000057832	Rnf125	-1.25667	2.54783e-12	3.11642e-11	361296	Rnf125	-1.19818	0.00140408	0.0109904	361296
ENSRNOG00000023274	Lrrc28	1.20728	2.59777e-12	3.17475e-11	361588	Lrrc28	-0.0894867	0.561389	0.761097	361588
ENSRNOG00000004823	Dock4	2.50832	2.61338e-12	3.19108e-11	366608	Dock4	-0.253397	0.0450003	0.156138	366608
ENSRNOG00000012175	Nfatc2	0.587593	2.70783e-12	3.30355e-11	311658	Nfatc2	0.0905856	0.509502	0.723318	311658
ENSRNOG00000019228	Pik3r2	-0.556237	2.83062e-12	3.45038e-11	29741	Pik3r2	-0.538236	0.000970708	0.00808019	29741
ENSRNOG00000016638	Gnb1	-0.321447	3.04137e-12	3.70408e-11	24400	Gnb1	-0.0863483	0.161946	0.36724	24400
ENSRNOG00000028521	Plekhm1	0.598463	3.06606e-12	3.73095e-11	303584	Plekhm1	-0.0739132	0.501502	0.716523	303584
ENSRNOG00000015528	Pja2	0.301819	3.12823e-12	3.80333e-11	192256	Pja2	0.25493	0.000215563	0.00225215	192256
ENSRNOG00000015614	Ppp1r16b	0.990865	3.15473e-12	3.83226e-11	680616	Ppp1r16b	0.306975	0.0923605	0.256371	680616
ENSRNOG00000046256	Ralgapa1	0.407983	3.20562e-12	3.89073e-11	56785	Ralgapa1	0.246861	0.0211012	0.0904288	56785
ENSRNOG00000019946	Gmppa	0.747824	3.38479e-12	4.10468e-11	501167	Gmppa	0.682432	8.44304e-07	1.79183e-05	501167
ENSRNOG00000000593	Rev3l	0.424082	3.43322e-12	4.15984e-11	309812	Rev3l	-0.0692158	0.54991	0.753233	309812
ENSRNOG00000017195	Ctr9	-0.464517	3.7091e-12	4.49026e-11	293184	Ctr9	0.00345783	0.962436	0.984823	293184
ENSRNOG00000002433	G3bp2	-0.495058	3.75559e-12	4.54266e-11	305240	G3bp2	-0.248974	0.0138478	0.0661906	305240
ENSRNOG00000013886	Fyb1	-0.727375	3.81485e-12	4.6104e-11	499537	Fyb1	-0.105822	0.320648	0.555502	499537
ENSRNOG00000011414	Psmc3	-0.45089	3.83708e-12	4.63331e-11	29677	Psmc3	-0.0902099	0.374801	0.610967	29677
ENSRNOG00000008994	Arpc4	-0.443822	3.99335e-12	4.81789e-11	297518	Arpc4	-0.3835	0.000129976	0.00146861	297518
ENSRNOG00000060979	Hspa13	0.696	4.08561e-12	4.92501e-11	29734	Hspa13	1.27935	3.01374e-18	2.82897e-16	29734
ENSRNOG00000048258	Cisd2	-0.538321	4.29309e-12	5.17071e-11	NA	Cisd2	0.113573	0.341329	0.577943	NA
ENSRNOG00000011661	Hnrnph2	-0.42145	4.31669e-12	5.19472e-11	308650	Hnrnph2	-0.0242243	0.756466	0.8844	308650
ENSRNOG00000011070	Gnb4	-0.480198	4.33848e-12	5.2165e-11	294962	Gnb4	-0.472808	0.000189063	0.00201496	294962
ENSRNOG00000039744	RT1-CE4	-0.377079	4.36386e-12	5.24256e-11	NA	RT1-CE4	-0.404733	0.000365017	0.00355207	NA
ENSRNOG00000051015	Cd70	-0.586312	4.38111e-12	5.25448e-11	301132	Cd70	-0.276853	0.0509549	0.170404	301132
ENSRNOG00000001573	Usp25	-0.346922	4.38121e-12	5.25448e-11	304150	Usp25	0.229974	0.105622	0.278862	304150
ENSRNOG00000009625	Dpysl2	0.956541	4.41121e-12	5.28598e-11	25416	Dpysl2	0.00551091	0.972014	0.988601	25416
ENSRNOG00000020357	Msto1	1.3914	4.51377e-12	5.40431e-11	295237	Msto1	-0.00053881	0.996052	0.998253	295237
ENSRNOG00000012002	Iqgap1	-0.332428	4.69347e-12	5.61471e-11	361598	Iqgap1	-0.34683	0.000338662	0.0033355	361598
ENSRNOG00000009845	Acadm	-0.606852	4.90101e-12	5.85803e-11	24158	Acadm	-0.356408	0.0259965	0.105851	24158
ENSRNOG00000015080	Wdfy1	1.0346	5.10195e-12	6.09306e-11	301549	Wdfy1	0.560923	0.0100662	0.051743	301549
ENSRNOG00000008331	Washc4	0.444577	5.17253e-12	6.17215e-11	314690	Washc4	0.370726	2.27399e-05	0.000326082	314690
ENSRNOG00000008597	Tada3	-0.633485	5.19356e-12	6.19202e-11	362414	Tada3	-0.623078	1.8139e-05	0.000267009	362414
ENSRNOG00000018838	Paox	0.636452	5.20929e-12	6.20554e-11	293589	Paox	0.713934	0.000102488	0.00120487	293589
ENSRNOG00000007881	Mtmr14	-0.461618	5.21686e-12	6.20933e-11	312634	Mtmr14	-0.0253676	0.772565	0.893528	312634
ENSRNOG00000017209	Tubb3	3.47382	5.27893e-12	6.27793e-11	246118	Tubb3	3.82268	3.33461e-18	3.10628e-16	246118
ENSRNOG00000013741	Ube2d3	-0.330594	5.63352e-12	6.694e-11	81920	Ube2d3	0.110244	0.276757	0.510007	81920
ENSRNOG00000017737	Dgkz	0.652214	5.89026e-12	6.99321e-11	81821	Dgkz	-0.0687462	0.556636	0.757913	81821
ENSRNOG00000006816	Ubr5	0.317129	6.10936e-12	7.24724e-11	117060	Ubr5	0.105436	0.217039	0.441905	117060
ENSRNOG00000019145	Kdm2a	-0.297668	6.20848e-12	7.35867e-11	361700	Kdm2a	-0.23005	0.00200755	0.0146878	361700
ENSRNOG00000000645	Reep3	-0.41368	6.23353e-12	7.38217e-11	294375	Reep3	0.00694572	0.934098	0.974164	294375
ENSRNOG00000016770	Calm2	-0.558704	6.5364e-12	7.73437e-11	NA	Calm2	-0.820474	7.31472e-05	0.000906209	NA
ENSRNOG00000013516	Sf3b1	0.26484	7.13918e-12	8.43776e-11	84486	Sf3b1	0.374726	0.000574786	0.00520531	84486
ENSRNOG00000018372	Cul9	0.571834	7.14276e-12	8.43776e-11	316228	Cul9	-0.0113099	0.928907	0.972166	316228
ENSRNOG00000011071	Nt5e	4.21068	7.37834e-12	8.70878e-11	58813	Nt5e	0.0694566	0.513516	0.725924	58813
ENSRNOG00000016362	Gpr4	-1.52107	7.57409e-12	8.93237e-11	308408	Gpr4	0.601694	0.000546061	0.00499145	308408
ENSRNOG00000004591	Alg12	1.078	7.65911e-12	9.02512e-11	315212	Alg12	1.12973	5.33604e-11	2.30907e-09	315212
ENSRNOG00000038489	Sumo3	-0.584021	7.936e-12	9.34361e-11	NA	Sumo3	-0.0454702	0.593352	0.782317	NA
ENSRNOG00000003078	Dcaf6	-0.53707	8.14934e-12	9.58682e-11	289181	Dcaf6	-0.5947	3.04124e-07	6.92392e-06	289181
ENSRNOG00000019725	Actr1a	-0.381887	8.75972e-12	1.02963e-10	294010	Actr1a	-0.189247	0.0296156	0.116047	294010
ENSRNOG00000003782	Acot9	-0.535756	8.81001e-12	1.03468e-10	302640	Acot9	-0.133122	0.143536	0.341569	302640
ENSRNOG00000047611	Top1	-0.475838	8.91727e-12	1.04641e-10	64550	Top1	-0.0369421	0.691761	0.845648	64550
ENSRNOG00000046699	Slpi	-1.294	9.01078e-12	1.05651e-10	84386	Slpi	-3.53718	2.24765e-11	1.03502e-09	84386
ENSRNOG00000007434	Ube2j1	-0.34096	9.03739e-12	1.05875e-10	297961	Ube2j1	0.146261	0.155151	0.358174	297961
ENSRNOG00000009430	Gnl2	0.746648	9.11245e-12	1.06666e-10	362593	Gnl2	0.284185	0.017578	0.0792112	362593
ENSRNOG00000014628	Pomk	-0.786053	9.14057e-12	1.06907e-10	306549	Pomk	-0.630529	6.7113e-07	1.45467e-05	306549
ENSRNOG00000002217	Plac8	-0.775196	9.29233e-12	1.08592e-10	360914	Plac8	-0.107995	0.40455	0.63881	360914
ENSRNOG00000002791	Bcl2	3.15836	9.84594e-12	1.14967e-10	NA	Bcl2	-0.243984	0.114395	0.292594	NA
ENSRNOG00000013927	Jag2	3.06584	1.04031e-11	1.21372e-10	29147	Jag2	-0.0308744	0.823189	0.921233	29147
ENSRNOG00000011074	Calcb	-0.779356	1.06133e-11	1.23723e-10	171519	Calcb	-2.12508	5.29174e-18	4.85527e-16	171519
ENSRNOG00000001657	Cldnd1	-0.50864	1.08489e-11	1.26365e-10	288182	Cldnd1	0.0400014	0.716152	0.860581	288182
ENSRNOG00000003864	Gipc1	-0.503321	1.09032e-11	1.26893e-10	83823	Gipc1	-0.5244	5.99269e-06	0.000101286	83823
ENSRNOG00000047741	E2f2	1.24498	1.09629e-11	1.27484e-10	684111	E2f2	-0.40283	0.0440312	0.153299	684111
ENSRNOG00000002544	Kifap3	0.648391	1.09959e-11	1.27762e-10	289168	Kifap3	-0.0478991	0.718533	0.862084	289168
ENSRNOG00000057826	AABR07040412.1	1.02369	1.10502e-11	1.28287e-10	NA	AABR07040412.1	0.42214	0.00230496	0.0164679	NA
ENSRNOG00000007445	Asph	3.45544	1.11532e-11	1.29378e-10	312981	Asph	0.0562097	0.672742	0.834718	312981
ENSRNOG00000046242	Klf7	1.24391	1.14015e-11	1.32147e-10	NA	Klf7	-0.32259	0.0562775	0.182259	NA
ENSRNOG00000060154	Ddx23	-0.434725	1.14106e-11	1.32147e-10	300208	Ddx23	-0.166118	0.132995	0.324253	300208
ENSRNOG00000025244	Trrap	-0.308056	1.1851e-11	1.37134e-10	288471	Trrap	-0.242554	0.00178415	0.0133571	288471
ENSRNOG00000002258	Tmem150c	-0.470706	1.19579e-11	1.38258e-10	360916	Tmem150c	-0.128816	0.402914	0.637134	360916
ENSRNOG00000014130	Cks2	-0.669276	1.20012e-11	1.38645e-10	NA	Cks2	-0.061388	0.620883	0.80032	NA
ENSRNOG00000000979	Bri3bp	2.17141	1.22205e-11	1.41065e-10	NA	Bri3bp	0.0118269	0.937338	0.97524	NA
ENSRNOG00000004402	Lpgat1	-0.443495	1.22585e-11	1.41387e-10	679692	Lpgat1	-0.118389	0.295742	0.529661	679692
ENSRNOG00000012865	Parp3	-0.430844	1.25358e-11	1.44468e-10	300985	Parp3	-0.618526	2.18438e-06	4.15851e-05	300985
ENSRNOG00000021184	Mark2	-0.344093	1.29972e-11	1.49664e-10	60328	Mark2	-0.161224	0.0772029	0.226359	60328
ENSRNOG00000004500	Myc	4.04898	1.33674e-11	1.53801e-10	24577	Myc	0.983268	0.000518899	0.00479343	24577
ENSRNOG00000020679	Icam1	-0.438905	1.35574e-11	1.55861e-10	25464	Icam1	0.0283433	0.734815	0.870092	25464
ENSRNOG00000055471	Ywhah	-0.39975	1.43448e-11	1.64779e-10	25576	Ywhah	-0.508294	2.1569e-06	4.11261e-05	25576
ENSRNOG00000017605	Gmds	1.06551	1.43707e-11	1.64942e-10	291095	Gmds	1.60671	3.9276e-10	1.50246e-08	291095
ENSRNOG00000009282	Nub1	-0.337951	1.44414e-11	1.6562e-10	296731	Nub1	-0.16141	0.159979	0.364937	296731
ENSRNOG00000028255	Usp36	0.508872	1.4941e-11	1.71211e-10	303700	Usp36	0.595005	4.45052e-06	7.85701e-05	303700
ENSRNOG00000054151	Pus10	-0.546683	1.51154e-11	1.73068e-10	305583	Pus10	-0.427811	8.52042e-05	0.00102742	305583
ENSRNOG00000049452	Nebl	0.780667	1.52174e-11	1.74096e-10	307189	Nebl	0.104592	0.496511	0.713451	307189
ENSRNOG00000000940	Flt1	-1.56227	1.52596e-11	1.74438e-10	54251	Flt1	0.0481665	0.715607	0.860402	54251
ENSRNOG00000018978	Scart1	4.95949	1.568e-11	1.79099e-10	293591	Scart1	2.38626	1.23984e-09	4.47037e-08	293591
ENSRNOG00000002353	Rab3gap2	0.49605	1.58955e-11	1.81413e-10	289350	Rab3gap2	0.348769	0.00508689	0.0306545	289350
ENSRNOG00000014319	Smchd1	-0.328059	1.61913e-11	1.84641e-10	316732	Smchd1	-0.239682	0.000466099	0.00436516	316732
ENSRNOG00000026136	Tnfaip8	0.731138	1.77486e-11	2.02237e-10	307428	Tnfaip8	0.261104	0.0368223	0.135263	307428
ENSRNOG00000057626	Kif1b	0.414366	1.79592e-11	2.04472e-10	117548	Kif1b	0.641696	2.77584e-12	1.4538e-10	117548
ENSRNOG00000001385	Plbd2	-0.795616	1.80245e-11	2.0505e-10	246120	Plbd2	-0.487827	2.80756e-05	0.000393801	246120
ENSRNOG00000015888	Larp4b	-0.386535	1.84196e-11	2.09377e-10	307070	Larp4b	-0.0912287	0.267968	0.500422	307070
ENSRNOG00000010572	Pus7	-0.843001	1.85564e-11	2.10763e-10	296751	Pus7	-0.105328	0.462648	0.685698	296751
ENSRNOG00000005353	Rybp	-0.344915	1.94558e-11	2.20801e-10	312603	Rybp	-0.141267	0.187078	0.404031	312603
ENSRNOG00000010682	Clcn3	-0.579961	1.95341e-11	2.21511e-10	84360	Clcn3	0.188116	0.0871391	0.246609	84360
ENSRNOG00000001050	Eif2ak1	-0.462207	1.96194e-11	2.22275e-10	27137	Eif2ak1	-0.0794815	0.349288	0.585972	27137
ENSRNOG00000025792	Crk	-0.367984	1.96328e-11	2.22275e-10	54245	Crk	-0.0676577	0.411598	0.644601	54245
ENSRNOG00000004553	Cox20	-1.06079	1.96818e-11	2.22652e-10	NA	Cox20	-0.154216	0.319855	0.554644	NA
ENSRNOG00000016090	Mtmr10	1.23092	2.00349e-11	2.26465e-10	309255	Mtmr10	0.367267	0.038048	0.138432	309255
ENSRNOG00000003741	Nptx1	1.87642	2.13298e-11	2.40909e-10	266777	Nptx1	0.0837875	0.435676	0.66424	266777
ENSRNOG00000003689	Nono	-0.328916	2.22856e-11	2.51504e-10	317259	Nono	-0.161884	0.0409711	0.145667	317259
ENSRNOG00000061230	L1cam	-0.5378	2.24652e-11	2.53328e-10	50687	L1cam	-0.12355	0.358772	0.595496	50687
ENSRNOG00000011933	Csnk2a2	-0.561079	2.26482e-11	2.55189e-10	307641	Csnk2a2	-0.0181906	0.821544	0.920766	307641
ENSRNOG00000014635	Clta	-0.360755	2.29331e-11	2.58194e-10	83800	Clta	0.0363246	0.701885	0.85191	83800
ENSRNOG00000045636	Fasn	0.879218	2.32286e-11	2.61192e-10	50671	Fasn	0.0563851	0.685576	0.842082	50671
ENSRNOG00000008193	Cr1l	-0.405915	2.32364e-11	2.61192e-10	54243	Cr1l	-0.205128	0.0994764	0.269578	54243
ENSRNOG00000014743	Hagh	1.28167	2.34241e-11	2.63094e-10	24439	Hagh	-0.042377	0.703997	0.853286	24439
ENSRNOG00000002125	Ccni	-0.357922	2.60132e-11	2.91942e-10	289500	Ccni	-0.391752	0.000129845	0.00146849	289500
ENSRNOG00000060956	Zfp706	1.00877	2.61282e-11	2.93e-10	NA	Zfp706	0.0534093	0.714155	0.859536	NA
ENSRNOG00000000816	Ppp1r18	-0.538887	2.65087e-11	2.97032e-10	361790	Ppp1r18	-0.52435	0.000158489	0.00173924	361790
ENSRNOG00000000962	Slc15a4	-0.552785	2.82606e-11	3.16411e-10	246280	Slc15a4	-0.387362	4.10078e-05	0.000548103	246280
ENSRNOG00000025899	Thada	0.624121	2.84132e-11	3.17869e-10	313865	Thada	-0.039522	0.739638	0.873408	313865
ENSRNOG00000012508	Slc39a8	-1.4496	2.8888e-11	3.22925e-10	295455	Slc39a8	-0.281287	0.113967	0.292017	295455
ENSRNOG00000050183	RT1-CE1	-0.93086	2.91309e-11	3.25383e-10	309603	RT1-CE1	-0.472484	0.0287407	0.113319	309603
ENSRNOG00000005905	Pde4b	-0.370171	2.96157e-11	3.30537e-10	24626	Pde4b	0.11626	0.258387	0.490984	24626
ENSRNOG00000024503	Nbas	0.701028	2.97908e-11	3.3223e-10	690073	Nbas	0.273368	0.0638643	0.198557	690073
ENSRNOG00000042458	AABR07046707.1	-0.703533	3.07515e-11	3.42673e-10	NA	AABR07046707.1	0.00459251	0.969814	0.987812	NA
ENSRNOG00000028845	Ebf1	1.53529	3.09293e-11	3.44384e-10	116543	Ebf1	0.0509156	0.739189	0.873216	116543
ENSRNOG00000057527	RNase_MRP	0.470671	3.13733e-11	3.49053e-10	NA	RNase_MRP	0.350105	0.00466804	0.0287715	NA
ENSRNOG00000014876	Lpin2	0.95712	3.19041e-11	3.5468e-10	316737	Lpin2	0.369115	0.0294527	0.115641	316737
ENSRNOG00000017030	Arid1b	-0.348771	3.21136e-11	3.56728e-10	282546	Arid1b	-0.224816	0.0254287	0.10399	282546
ENSRNOG00000009799	Dpagt1	0.65078	3.22822e-11	3.58296e-10	300668	Dpagt1	2.0075	6.22238e-45	3.16382e-42	300668
ENSRNOG00000001237	Cabin1	0.686779	3.23053e-11	3.58296e-10	94165	Cabin1	-0.221258	0.125422	0.311272	94165
ENSRNOG00000016299	Klf4	0.922793	3.28819e-11	3.64405e-10	114505	Klf4	0.266683	0.0645665	0.199829	114505
ENSRNOG00000007387	Per1	0.586552	3.36225e-11	3.7232e-10	287422	Per1	0.631735	1.60481e-06	3.15354e-05	287422
ENSRNOG00000017523	H6pd	-0.378908	3.46971e-11	3.83919e-10	298655	H6pd	-0.0314474	0.738675	0.872947	298655
ENSRNOG00000025383	Pdha1	0.561565	3.54859e-11	3.92341e-10	29554	Pdha1	0.517169	1.90395e-07	4.60077e-06	29554
ENSRNOG00000047179	Aplp2	-0.439534	3.58214e-11	3.95741e-10	64312	Aplp2	-0.256847	0.00432972	0.0271928	64312
ENSRNOG00000001453	Baz1b	-0.284421	3.58969e-11	3.96266e-10	368002	Baz1b	0.0126428	0.887654	0.952688	368002
ENSRNOG00000007151	Cdk14	-1.19707	3.64728e-11	4.02309e-10	362316	Cdk14	0.0324565	0.828855	0.924017	362316
ENSRNOG00000016271	Itm2b	-0.555039	3.84511e-11	4.238e-10	290364	Itm2b	-0.101149	0.257454	0.489842	290364
ENSRNOG00000012369	Fam174b	4.254	3.88974e-11	4.28386e-10	681398	Fam174b	0.328382	0.0767933	0.225538	681398
ENSRNOG00000021726	Tlr3	3.02598	3.9535e-11	4.3507e-10	364594	Tlr3	0.0594012	0.197959	0.418607	364594
ENSRNOG00000061876	Tas1r2	-0.526444	4.06983e-11	4.47523e-10	100270683	Tas1r2	-0.728452	4.83761e-05	0.000627847	100270683
ENSRNOG00000054017	LOC100912564	-0.625556	4.12557e-11	4.533e-10	NA	LOC100912564	0.175588	0.184674	0.400707	NA
ENSRNOG00000019142	Fas	-0.780637	4.15039e-11	4.55673e-10	246097	Fas	-0.348817	0.00296407	0.0200502	246097
ENSRNOG00000011523	Macroh2a1	-0.411985	4.21349e-11	4.62243e-10	29384	Macroh2a1	-0.180676	0.0753612	0.22305	29384
ENSRNOG00000017488	Snx24	2.88655	4.27511e-11	4.68373e-10	361328	NA	NA	NA	NA	NA
ENSRNOG00000001300	P2rx4	-0.352124	4.27599e-11	4.68373e-10	29659	P2rx4	0.367929	6.08971e-05	0.000770878	29659
ENSRNOG00000019400	Dag1	-0.554224	4.32852e-11	4.73761e-10	114489	Dag1	-0.152118	0.199258	0.420101	114489
ENSRNOG00000005165	Smcr8	-0.418911	4.49214e-11	4.91289e-10	497918	Smcr8	-0.181663	0.034968	0.130454	497918
ENSRNOG00000014832	Mapkapk3	-0.494979	4.56267e-11	4.98617e-10	315994	Mapkapk3	-0.248448	0.00555961	0.0329397	315994
ENSRNOG00000021086	Dtx4	1.22716	4.63498e-11	5.06128e-10	293774	Dtx4	0.0530125	0.561664	0.761216	293774
ENSRNOG00000019675	Pycard	1.40969	4.89241e-11	5.33827e-10	282817	Pycard	-1.0565	0.00258766	0.0179878	282817
ENSRNOG00000004300	Gtf2a1	-0.4264	4.92066e-11	5.36496e-10	83830	Gtf2a1	0.191269	0.116905	0.296774	83830
ENSRNOG00000006444	Fkbp4	-0.595014	4.96601e-11	5.41024e-10	260321	Fkbp4	-0.349117	0.0269446	0.108445	260321
ENSRNOG00000019281	Glmp	-0.46585	5.09322e-11	5.54456e-10	295231	Glmp	-0.0615301	0.54191	0.747731	295231
ENSRNOG00000014232	P2ry1	2.46018	5.19703e-11	5.65322e-10	25265	NA	NA	NA	NA	NA
ENSRNOG00000050563	Sub1	-0.43927	5.29955e-11	5.76031e-10	NA	Sub1	-0.19953	0.116609	0.296394	NA
ENSRNOG00000012946	Mov10	-0.986991	5.30367e-11	5.76036e-10	310756	Mov10	0.208485	0.211927	0.435964	310756
ENSRNOG00000022598	Trerf1	1.11982	5.38405e-11	5.84318e-10	316219	Trerf1	-0.0569426	0.563031	0.762354	316219
ENSRNOG00000051216	AABR07038983.1	4.05543	5.54489e-11	6.01313e-10	NA	NA	NA	NA	NA	NA
ENSRNOG00000051470	Card9	0.697979	5.61585e-11	6.08541e-10	64171	Card9	0.0568163	0.664712	0.829482	64171
ENSRNOG00000059968	Jak2	0.477538	5.65846e-11	6.1269e-10	24514	Jak2	0.219189	0.00089518	0.00750782	24514
ENSRNOG00000017260	Cdr2	0.913114	5.81194e-11	6.28827e-10	308958	Cdr2	0.946281	1.67758e-05	0.000249045	308958
ENSRNOG00000058555	7SK	0.653069	5.83217e-11	6.30534e-10	NA	7SK	0.257123	0.0183596	0.0816778	NA
ENSRNOG00000002358	Scpep1	-0.54532	5.84351e-11	6.31277e-10	114861	Scpep1	0.338445	0.000545532	0.00499035	114861
ENSRNOG00000007454	Aloxe3	-1.04368	5.92413e-11	6.39499e-10	287424	Aloxe3	-0.797439	6.9006e-06	0.000114258	287424
ENSRNOG00000003954	Il2rg	-0.409346	5.94076e-11	6.40806e-10	140924	Il2rg	0.0618947	0.440738	0.667994	140924
ENSRNOG00000000701	Iscu	-0.381814	6.13543e-11	6.61299e-10	288740	Iscu	-0.209604	0.0719053	0.215434	288740
ENSRNOG00000031163	Nfkbiz	0.501877	6.35782e-11	6.84748e-10	304005	Nfkbiz	0.590312	5.78919e-08	1.54924e-06	304005
ENSRNOG00000015438	LOC501233	-2.38252	6.47612e-11	6.96958e-10	NA	LOC501233	-0.0334249	0.819756	0.919776	NA
ENSRNOG00000032368	Tlr11	1.59313	6.54981e-11	7.04354e-10	498491	NA	NA	NA	NA	NA
ENSRNOG00000031325	Abi1	-0.360875	6.55794e-11	7.04692e-10	79249	Abi1	0.0284798	0.789738	0.904389	79249
ENSRNOG00000026643	Chordc1	-0.479138	6.6495e-11	7.13988e-10	315447	Chordc1	-0.223075	0.0374275	0.136827	315447
ENSRNOG00000019851	Cox6a2	2.99971	7.03383e-11	7.54684e-10	25278	Cox6a2	3.20821	1.41515e-06	2.81255e-05	25278
ENSRNOG00000005616	Ncoa3	-0.312727	7.07622e-11	7.58657e-10	84584	Ncoa3	-0.086383	0.290515	0.524735	84584
ENSRNOG00000021100	Tnfaip8l2	2.25064	7.156e-11	7.66629e-10	310663	Tnfaip8l2	0.105206	0.410367	0.643357	310663
ENSRNOG00000018767	Rbm17	-0.661181	7.21688e-11	7.72567e-10	291295	Rbm17	-0.0552314	0.550093	0.753291	291295
ENSRNOG00000024535	Zzef1	0.35375	7.23192e-11	7.73591e-10	287476	Zzef1	0.257592	0.000413315	0.00395273	287476
ENSRNOG00000054251	Clec7a	1.3918	7.31913e-11	7.82328e-10	502902	NA	NA	NA	NA	NA
ENSRNOG00000007023	Galm	3.37802	7.37358e-11	7.87554e-10	313843	Galm	0.126822	0.109375	0.285132	313843
ENSRNOG00000023176	Kidins220	0.389904	7.4686e-11	7.97101e-10	116478	Kidins220	0.0742346	0.447548	0.672921	116478
ENSRNOG00000052134	Pigy	0.960886	7.54157e-11	8.04282e-10	NA	Pigy	0.975035	1.05821e-08	3.22028e-07	NA
ENSRNOG00000007018	Mapkbp1	-0.610714	7.615e-11	8.11503e-10	362197	Mapkbp1	-0.690607	4.64879e-08	1.26628e-06	362197
ENSRNOG00000017767	Mrvi1	-2.95001	7.67344e-11	8.17115e-10	NA	Mrvi1	-1.04956	0.00365322	0.0236875	NA
ENSRNOG00000009592	Cyb5r3	-0.875838	7.77229e-11	8.27018e-10	25035	Cyb5r3	-0.523228	0.000150465	0.00167239	25035
ENSRNOG00000039969	Dsc2	2.95219	7.82503e-11	8.31786e-10	291760	NA	NA	NA	NA	NA
ENSRNOG00000054011	Tbc1d8b	0.785102	7.82885e-11	8.31786e-10	315912	Tbc1d8b	0.257835	0.0564011	0.182552	315912
ENSRNOG00000000893	Tmem248	0.6056	7.84656e-11	8.33042e-10	288616	Tmem248	1.0023	6.0867e-14	3.90927e-12	288616
ENSRNOG00000013239	Tle4	-0.419228	8.16994e-11	8.66724e-10	25565	Tle4	-0.571156	0.00115819	0.00935363	25565
ENSRNOG00000015845	Niban2	2.64162	8.2424e-11	8.73756e-10	362115	Niban2	0.172432	0.245249	0.476633	362115
ENSRNOG00000007529	Bmf	0.454947	8.27491e-11	8.76546e-10	246142	Bmf	-0.033893	0.748673	0.878849	246142
ENSRNOG00000060694	Adam17	-0.502501	8.30371e-11	8.78938e-10	57027	Adam17	-0.191133	0.0293317	0.11524	57027
ENSRNOG00000001964	Cd47	-0.415951	8.36064e-11	8.84303e-10	29364	Cd47	0.0609121	0.485832	0.704696	29364
ENSRNOG00000002907	Plekha6	2.52685	8.69921e-11	9.19427e-10	360842	NA	NA	NA	NA	NA
ENSRNOG00000006261	Papolg	-0.374014	8.73386e-11	9.22043e-10	305586	Papolg	-0.24131	0.0165755	0.0758706	305586
ENSRNOG00000014251	Capn5	1.74972	8.737e-11	9.22043e-10	171495	Capn5	0.0830724	0.425996	0.656316	171495
ENSRNOG00000001456	Nup153	-0.242272	8.77797e-11	9.25676e-10	25281	Nup153	-0.122393	0.134864	0.327642	25281
ENSRNOG00000049537	AABR07021544.1	-0.453476	8.926e-11	9.40587e-10	NA	AABR07021544.1	-0.139805	0.18044	0.394607	NA
ENSRNOG00000009411	Chn2	1.55847	8.97527e-11	9.45075e-10	84031	NA	NA	NA	NA	NA
ENSRNOG00000004276	Itga3	-0.625056	9.00597e-11	9.47602e-10	360606	Itga3	-0.362826	0.0377446	0.137574	360606
ENSRNOG00000018440	Arfip2	1.06955	9.18224e-11	9.65432e-10	293344	Arfip2	0.239732	0.0896377	0.251575	293344
ENSRNOG00000004414	F11r	-0.540432	9.19313e-11	9.65857e-10	116479	F11r	-0.394683	0.00101714	0.00840918	116479
ENSRNOG00000050742	Dnmbp	0.984708	9.19994e-11	9.65857e-10	309362	Dnmbp	-0.0584793	0.693377	0.846235	309362
ENSRNOG00000007894	Mpdz	-3.4901	9.23628e-11	9.68767e-10	29365	NA	NA	NA	NA	NA
ENSRNOG00000011175	Hnrnpa2b1	-0.374006	9.24135e-11	9.68767e-10	362361	Hnrnpa2b1	-0.188349	0.0448884	0.155839	362361
ENSRNOG00000032070	Dync2h1	0.774567	9.28419e-11	9.72537e-10	65209	Dync2h1	0.150027	0.242953	0.473982	65209
ENSRNOG00000000098	Rnf115	-0.498775	9.37887e-11	9.81729e-10	362002	Rnf115	0.0614331	0.563712	0.762738	362002
ENSRNOG00000020652	Tgfb1	-0.353141	9.48411e-11	9.92011e-10	59086	Tgfb1	-0.145755	0.0911207	0.254017	59086
ENSRNOG00000027938	Jcad	-1.80467	9.57577e-11	1.00086e-09	498764	Jcad	0.486092	0.0185277	0.0821559	498764
ENSRNOG00000009460	Pdzd8	-0.435714	9.70081e-11	1.01318e-09	308000	Pdzd8	-0.0668926	0.440011	0.667574	308000
ENSRNOG00000011611	Mapk1ip1l	-0.421766	1.02063e-10	1.06518e-09	361028	Mapk1ip1l	-0.13005	0.111731	0.288255	361028
ENSRNOG00000003439	Il15	-0.745627	1.03609e-10	1.08052e-09	25670	Il15	0.161861	0.248665	0.48006	25670
ENSRNOG00000011382	Wdr33	-0.412484	1.05761e-10	1.10216e-09	NA	Wdr33	-0.29131	0.000298515	0.00299079	NA
ENSRNOG00000016722	Xpo6	-0.3672	1.07715e-10	1.12169e-09	293476	Xpo6	0.0528563	0.610782	0.793437	293476
ENSRNOG00000030160	Zfp819	0.572701	1.08289e-10	1.12684e-09	308561	Zfp819	0.440311	0.00172481	0.0129682	308561
ENSRNOG00000014274	Trit1	0.909364	1.08597e-10	1.12921e-09	362586	Trit1	0.0630715	0.643703	0.816539	362586
ENSRNOG00000045838	Hps1	0.634702	1.10303e-10	1.14612e-09	114638	Hps1	0.27349	0.0158859	0.0734858	114638
ENSRNOG00000009963	Ctps1	1.69311	1.1137e-10	1.15635e-09	313560	Ctps1	0.444033	0.0179681	0.0805234	313560
ENSRNOG00000018524	Ezr	-0.320967	1.12994e-10	1.17236e-09	54319	Ezr	-0.50175	2.16368e-05	0.000312836	54319
ENSRNOG00000006766	Laptm4b	1.20217	1.16862e-10	1.21159e-09	315047	Laptm4b	0.751077	0.00284938	0.0194469	315047
ENSRNOG00000009473	Osbpl7	-0.639246	1.1705e-10	1.21266e-09	303497	Osbpl7	-0.607995	1.16454e-05	0.00018057	303497
ENSRNOG00000043094	Oxct1	-0.400155	1.18116e-10	1.22281e-09	690163	Oxct1	-0.394217	0.00540784	0.0322698	690163
ENSRNOG00000012982	Map9	1.32875	1.23529e-10	1.27791e-09	310544	Map9	0.283501	0.0852787	0.243542	310544
ENSRNOG00000000112	Champ1	-0.439044	1.25974e-10	1.30225e-09	306647	Champ1	-0.152917	0.10452	0.277476	306647
ENSRNOG00000009675	Cdc42bpb	-0.330725	1.29523e-10	1.33797e-09	113960	Cdc42bpb	0.0912631	0.448583	0.673896	113960
ENSRNOG00000005988	Arl8a	-0.413365	1.29961e-10	1.34151e-09	498234	Arl8a	-0.0985837	0.287203	0.521752	498234
ENSRNOG00000031406	Hps3	0.967062	1.32036e-10	1.36194e-09	310288	Hps3	-0.151957	0.232872	0.461695	310288
ENSRNOG00000003234	Mgrn1	-0.485601	1.36242e-10	1.40429e-09	302938	Mgrn1	-0.220893	0.0271619	0.109024	302938
ENSRNOG00000004837	Limd1	-0.389395	1.36529e-10	1.40622e-09	316101	Limd1	-0.188744	0.040827	0.145422	316101
ENSRNOG00000043866	AY172581.24	0.421121	1.44912e-10	1.49149e-09	NA	AY172581.24	0.382185	0.0580725	0.186195	NA
ENSRNOG00000000081	Antxr2	-0.431761	1.45821e-10	1.49975e-09	305633	Antxr2	-0.338973	0.00135575	0.0106775	305633
ENSRNOG00000014000	Kif2a	-0.368866	1.47262e-10	1.51347e-09	84391	Kif2a	-0.263087	0.0114946	0.0572869	84391
ENSRNOG00000016950	Otud1	-0.596822	1.50521e-10	1.54584e-09	498803	Otud1	-0.37387	0.0242029	0.100527	498803
ENSRNOG00000000521	Cdkn1a	-0.360568	1.52448e-10	1.5645e-09	114851	Cdkn1a	0.173529	0.115671	0.294621	114851
ENSRNOG00000016728	Tiam2	2.05539	1.57591e-10	1.61611e-09	100362710	Tiam2	0.45432	0.00280672	0.0191986	100362710
ENSRNOG00000020995	Fut1	3.05412	1.62292e-10	1.66312e-09	81919	NA	NA	NA	NA	NA
ENSRNOG00000014838	Glipr2	-0.486254	1.62434e-10	1.66337e-09	679819	Glipr2	0.132133	0.28346	0.518277	679819
ENSRNOG00000001653	St3gal6	-0.598871	1.6281e-10	1.66601e-09	304023	St3gal6	0.0580785	0.617391	0.797589	304023
ENSRNOG00000007818	Slc45a4	1.42658	1.6417e-10	1.6787e-09	315054	Slc45a4	0.598091	0.00792979	0.0432236	315054
ENSRNOG00000013479	Stard7	-0.48778	1.64641e-10	1.68231e-09	296128	Stard7	-0.846453	3.14625e-10	1.23851e-08	296128
ENSRNOG00000023238	Dgkd	1.55407	1.65243e-10	1.68725e-09	368088	Dgkd	0.956406	1.71486e-06	3.32693e-05	368088
ENSRNOG00000051196	AABR07018038.1	-0.317018	1.6578e-10	1.69151e-09	NA	AABR07018038.1	-0.0841239	0.293747	0.528007	NA
ENSRNOG00000014440	Josd1	-0.39102	1.69722e-10	1.73048e-09	315134	Josd1	-0.202439	0.0417012	0.147269	315134
ENSRNOG00000009042	Sec24c	0.294096	1.70887e-10	1.7411e-09	685144	Sec24c	0.704743	8.05077e-16	6.06442e-14	685144
ENSRNOG00000058973	Atad2b	-0.289443	1.71505e-10	1.74614e-09	500625	Atad2b	-0.123198	0.107084	0.281445	500625
ENSRNOG00000050840	Mir155	-1.50923	1.73759e-10	1.76782e-09	102465831	Mir155	-0.0320926	0.819024	0.919378	102465831
ENSRNOG00000015991	Npr2	3.85817	1.7536e-10	1.78283e-09	116564	Npr2	1.19647	0.00803767	0.0435734	116564
ENSRNOG00000020702	Cyb561a3	1.00098	1.75908e-10	1.78711e-09	361729	Cyb561a3	-0.322931	0.0706784	0.213382	361729
ENSRNOG00000012183	Glrx	-1.03043	1.77642e-10	1.80344e-09	64045	Glrx	0.327438	0.0645341	0.199829	64045
ENSRNOG00000005849	Aco1	-0.58996	1.80892e-10	1.83511e-09	50655	Aco1	-0.64341	5.68357e-05	0.000724729	50655
ENSRNOG00000002879	Psen2	-0.36657	1.8175e-10	1.8425e-09	81751	Psen2	-0.296391	0.0225754	0.0954138	81751
ENSRNOG00000008245	AABR07054614.1	5.56325	1.82885e-10	1.85267e-09	NA	AABR07054614.1	-0.0107106	0.827396	0.923909	NA
ENSRNOG00000032798	Slco3a1	-0.323753	1.83962e-10	1.86226e-09	140915	Slco3a1	-0.211003	0.0769758	0.225802	140915
ENSRNOG00000033134	Mef2c	2.31938	1.84916e-10	1.87057e-09	499497	Mef2c	0.10344	0.485002	0.703744	499497
ENSRNOG00000017871	Sidt2	-0.484011	1.95075e-10	1.97193e-09	315617	Sidt2	-0.0239898	0.772026	0.893201	315617
ENSRNOG00000002420	Zc3h7a	0.29544	2.01635e-10	2.03678e-09	360466	Zc3h7a	0.36529	3.43839e-06	6.21611e-05	360466
ENSRNOG00000042536	Pde4d	-0.46988	2.09571e-10	2.11544e-09	24627	Pde4d	0.0111288	0.888671	0.953213	24627
ENSRNOG00000020905	Hdac5	0.859851	2.11083e-10	2.12918e-09	84580	Hdac5	0.319446	0.0594132	0.189343	84580
ENSRNOG00000059911	AABR07026294.1	-0.683644	2.12843e-10	2.14541e-09	NA	AABR07026294.1	-0.00780034	0.938423	0.975618	NA
ENSRNOG00000004284	Btg1	-0.313062	2.13934e-10	2.15487e-09	29618	Btg1	0.130448	0.155744	0.359	29618
ENSRNOG00000008912	Aqr	-0.401614	2.20797e-10	2.22242e-09	366163	Aqr	-0.0943992	0.371145	0.607523	366163
ENSRNOG00000016545	Ift140	0.719628	2.27701e-10	2.28886e-09	100362124	Ift140	0.10249	0.418746	0.650873	100362124
ENSRNOG00000017606	P2rx1	3.96118	2.27721e-10	2.28886e-09	25505	P2rx1	0.0802416	0.292643	0.526753	25505
ENSRNOG00000014525	Hspd1	-0.492992	2.34002e-10	2.35031e-09	63868	Hspd1	-0.512947	3.21489e-08	9.01869e-07	63868
ENSRNOG00000054560	Sh2d3c	2.24875	2.42249e-10	2.43142e-09	362111	Sh2d3c	-0.925945	0.000128098	0.00145277	362111
ENSRNOG00000024239	Fam89b	-0.717329	2.47916e-10	2.48654e-09	309170	Fam89b	-0.65346	7.18169e-06	0.000117793	309170
ENSRNOG00000017309	Rsrp1	-0.490629	2.49119e-10	2.49683e-09	362626	Rsrp1	-0.206673	0.0191936	0.0841003	362626
ENSRNOG00000010217	Prrc2b	-0.405187	2.51485e-10	2.51877e-09	296637	Prrc2b	-0.316735	0.000302218	0.0030254	296637
ENSRNOG00000050519	Rhoa	-0.249865	2.60274e-10	2.60495e-09	117273	Rhoa	0.0359119	0.651022	0.821129	117273
ENSRNOG00000052894	Epg5	0.532424	2.64523e-10	2.64561e-09	364902	Epg5	0.191044	0.0393343	0.141759	364902
ENSRNOG00000060335	Strn3	-0.363724	2.65483e-10	2.65333e-09	114520	Strn3	-0.35614	1.185e-05	0.000183046	114520
ENSRNOG00000043345	Rnf168	-0.614828	2.66285e-10	2.65946e-09	690043	Rnf168	-0.497218	0.000151523	0.00167914	690043
ENSRNOG00000036676	Csnk1d	-0.290737	2.67008e-10	2.66481e-09	64462	Csnk1d	-0.104704	0.162435	0.367713	64462
ENSRNOG00000016991	Arl2bp	0.487405	2.68011e-10	2.67294e-09	498910	Arl2bp	0.456854	0.000263487	0.00267054	498910
ENSRNOG00000016846	Pik3cd	0.647575	2.7137e-10	2.70453e-09	366508	Pik3cd	0.0421859	0.772326	0.893336	366508
ENSRNOG00000034200	Atp8a1	0.835524	2.79864e-10	2.78559e-09	289615	Atp8a1	-0.0632329	0.650197	0.820556	289615
ENSRNOG00000001149	Pxn	-0.512104	2.79929e-10	2.78559e-09	360820	Pxn	-0.186246	0.22464	0.451462	360820
ENSRNOG00000051257	AABR07039356.2	0.535416	2.80094e-10	2.78559e-09	NA	AABR07039356.2	0.0162565	0.0141118	0.0672348	NA
ENSRNOG00000011513	Gla	-0.663841	2.81603e-10	2.79862e-09	363494	Gla	0.259195	0.10988	0.285778	363494
ENSRNOG00000012730	Lrrk1	-0.278314	2.84259e-10	2.82304e-09	308703	Lrrk1	-0.227806	0.00730259	0.0404143	308703
ENSRNOG00000006338	Lrp6	-0.449351	2.86676e-10	2.84504e-09	312781	Lrp6	-0.324761	0.00538711	0.0321619	312781
ENSRNOG00000020407	Atcay	1.37741	2.8755e-10	2.85172e-09	362826	Atcay	-0.751412	0.00795239	0.0432648	362826
ENSRNOG00000061152	AABR07018038.3	-0.420785	2.89627e-10	2.87031e-09	NA	AABR07018038.3	-0.135806	0.192261	0.410837	NA
ENSRNOG00000027552	Tapbpl	-0.451762	2.94139e-10	2.91299e-09	NA	Tapbpl	-0.21745	0.092455	0.256532	NA
ENSRNOG00000048981	Ahsa1	-0.706885	2.98669e-10	2.95578e-09	681996	Ahsa1	-0.396542	0.00339054	0.0224011	681996
ENSRNOG00000013557	Lancl1	1.03425	3.02655e-10	2.99313e-09	114515	Lancl1	0.706716	0.000348881	0.0034196	114515
ENSRNOG00000020144	RGD1310127	0.91154	3.0457e-10	3.00997e-09	NA	RGD1310127	0.482314	0.00172	0.012947	NA
ENSRNOG00000009360	Sh3bp1	-0.429142	3.06596e-10	3.02788e-09	300067	Sh3bp1	-0.634577	2.12753e-05	0.000308707	300067
ENSRNOG00000010417	Nol4l	2.23918	3.11781e-10	3.07693e-09	362240	NA	NA	NA	NA	NA
ENSRNOG00000001189	Sik1	0.461344	3.17236e-10	3.12859e-09	59329	Sik1	0.710938	4.26756e-10	1.62234e-08	59329
ENSRNOG00000012393	S100a13	-0.762471	3.22834e-10	3.18158e-09	NA	S100a13	-0.653143	0.000145334	0.00162558	NA
ENSRNOG00000021240	Atrn	0.466356	3.30359e-10	3.25347e-09	83526	Atrn	0.0274922	0.770255	0.892216	83526
ENSRNOG00000004234	Mgat2	0.404091	3.32234e-10	3.26966e-09	94273	Mgat2	0.932516	1.12917e-12	6.15143e-11	94273
ENSRNOG00000005705	Qpct	3.86555	3.61501e-10	3.55522e-09	313837	NA	NA	NA	NA	NA
ENSRNOG00000059714	Hsp90aa1	-0.78488	3.66775e-10	3.60458e-09	299331	Hsp90aa1	-0.687734	0.000165565	0.001812	299331
ENSRNOG00000004538	Brd1	0.355905	3.71087e-10	3.64443e-09	315210	Brd1	0.33198	0.00386381	0.0247637	315210
ENSRNOG00000000431	Atf6b	0.491879	3.76334e-10	3.6934e-09	406169	Atf6b	0.605078	6.75196e-08	1.77574e-06	406169
ENSRNOG00000020401	Adcy4	1.227	3.76709e-10	3.69451e-09	54223	Adcy4	-0.777632	0.000541444	0.00495667	54223
ENSRNOG00000006004	Phc2	-0.371339	4.02937e-10	3.94901e-09	313038	Phc2	-0.0597458	0.561263	0.76101	313038
ENSRNOG00000006557	Cyfip2	0.593561	4.09056e-10	4.0062e-09	303073	Cyfip2	-0.202857	0.128487	0.316243	303073
ENSRNOG00000011024	Zdhhc20	-0.422531	4.11653e-10	4.02884e-09	305923	Zdhhc20	0.209123	0.0253614	0.103828	305923
ENSRNOG00000024577	Gamt	-1.36808	4.14192e-10	4.05008e-09	25257	Gamt	-0.264046	0.119005	0.300294	25257
ENSRNOG00000003235	Mgat4b	-0.432517	4.14395e-10	4.05008e-09	303100	Mgat4b	-0.40409	0.00612776	0.0354226	303100
ENSRNOG00000012061	Prkcb	1.89486	4.22336e-10	4.12484e-09	25023	Prkcb	0.322281	0.0212354	0.0907657	25023
ENSRNOG00000002100	LOC108348180	0.519177	4.31221e-10	4.20872e-09	NA	LOC108348180	0.930155	1.2125e-18	1.2128e-16	NA
ENSRNOG00000009711	Hepacam2	-0.86873	4.37551e-10	4.26756e-09	296846	Hepacam2	-0.225934	0.0216996	0.092426	296846
ENSRNOG00000009653	Numb	-0.517465	4.44207e-10	4.32948e-09	29419	Numb	-0.16398	0.215692	0.440517	29419
ENSRNOG00000000541	Glo1	0.775828	4.48264e-10	4.36602e-09	294320	Glo1	0.275347	0.114235	0.292429	294320
ENSRNOG00000017912	Atp2a3	2.37369	4.50411e-10	4.38391e-09	25391	Atp2a3	0.202595	0.180705	0.39493	25391
ENSRNOG00000016879	Ldlrad4	-0.576983	4.53409e-10	4.41006e-09	679578	Ldlrad4	-0.530613	0.00197355	0.0144905	679578
ENSRNOG00000005248	Slc1a4	0.753387	4.54247e-10	4.41518e-09	305540	Slc1a4	0.894091	6.45983e-06	0.000108133	305540
ENSRNOG00000003243	Wdr81	0.402029	4.58418e-10	4.45266e-09	303312	Wdr81	0.202925	0.0729683	0.217785	303312
ENSRNOG00000004305	Abl2	-0.515637	4.63026e-10	4.49434e-09	304883	Abl2	-0.457405	0.000115525	0.00133247	304883
ENSRNOG00000030930	Samsn1	-0.382058	4.73292e-10	4.59083e-09	170637	Samsn1	-0.099693	0.343062	0.580314	170637
ENSRNOG00000018255	Clptm1	-0.46355	4.77258e-10	4.62613e-09	292696	Clptm1	-0.197369	0.0160124	0.0737633	292696
ENSRNOG00000039985	Ube2a	-0.50596	4.86357e-10	4.7111e-09	298317	Ube2a	-0.0374623	0.754692	0.88349	298317
ENSRNOG00000025629	Prpf3	-0.457352	4.90485e-10	4.74784e-09	361995	Prpf3	-0.0175817	0.85585	0.935576	361995
ENSRNOG00000018336	Eps8l2	-0.430985	4.97623e-10	4.81365e-09	361674	Eps8l2	-0.658528	7.442e-06	0.000121816	361674
ENSRNOG00000007346	Grasp	1.56882	5.04066e-10	4.87264e-09	NA	Grasp	0.391679	0.0253721	0.103828	NA
ENSRNOG00000023533	Dipk1a	1.07666	5.21263e-10	5.03389e-09	360906	Dipk1a	0.202576	0.226809	0.453929	360906
ENSRNOG00000017930	Lpcat1	-0.440885	5.21459e-10	5.03389e-09	361467	Lpcat1	-0.020854	0.793393	0.906585	361467
ENSRNOG00000021787	Zfp217	-0.36689	5.25302e-10	5.06754e-09	311764	Zfp217	-0.110589	0.201156	0.422134	311764
ENSRNOG00000018009	Rab8b	-0.348739	5.27376e-10	5.08408e-09	266688	Rab8b	0.191531	0.0412145	0.146246	266688
ENSRNOG00000012601	Leprotl1	0.673324	5.29465e-10	5.10074e-09	361160	Leprotl1	0.0946662	0.522536	0.732763	361160
ENSRNOG00000011953	Supt16h	-0.343112	5.31185e-10	5.11383e-09	305851	Supt16h	-0.239853	0.00611055	0.0353734	305851
ENSRNOG00000054515	Fgd6	0.819914	5.34122e-10	5.13861e-09	500824	Fgd6	-0.463268	0.0141721	0.067376	500824
ENSRNOG00000028185	Tstd3	-0.931987	5.67467e-10	5.4557e-09	500420	Tstd3	-0.026686	0.858458	0.936457	500420
ENSRNOG00000023095	Npepps	-0.380834	5.71742e-10	5.49307e-09	50558	Npepps	-0.153849	0.112327	0.289182	50558
ENSRNOG00000008965	Socs2	-0.337239	5.84141e-10	5.60838e-09	84607	Socs2	-0.111948	0.353007	0.590025	84607
ENSRNOG00000004992	Rab1a	0.310099	5.93971e-10	5.6989e-09	81754	Rab1a	0.334741	0.00116795	0.00940762	81754
ENSRNOG00000025167	Sema4b	-0.740267	6.02097e-10	5.77295e-09	293042	Sema4b	-0.410759	0.000631948	0.00561256	293042
ENSRNOG00000022727	Tmem127	-0.372095	6.03486e-10	5.78236e-09	NA	Tmem127	-0.118333	0.129567	0.317873	NA
ENSRNOG00000021693	Fam149a	2.80172	6.12663e-10	5.86631e-09	361153	NA	NA	NA	NA	NA
ENSRNOG00000023753	Afdn	0.874249	6.21143e-10	5.94349e-09	26955	Afdn	0.420841	0.00541725	0.0322787	26955
ENSRNOG00000059491	Fgd4	-0.798767	6.32953e-10	6.05154e-09	246174	Fgd4	0.0315161	0.837272	0.927384	246174
ENSRNOG00000018367	Taldo1	-0.457835	6.33291e-10	6.05154e-09	83688	Taldo1	-0.236418	0.0264096	0.106749	83688
ENSRNOG00000000695	Ssh1	-0.345264	6.43443e-10	6.1444e-09	304580	Ssh1	-0.441383	0.000131398	0.00148193	304580
ENSRNOG00000000571	Psap	-0.524338	6.48637e-10	6.18983e-09	25524	Psap	-0.511814	0.00537461	0.0321344	25524
ENSRNOG00000010050	Stard9	1.36438	6.52132e-10	6.21899e-09	691920	Stard9	0.542433	0.0229844	0.0967502	691920
ENSRNOG00000053452	LOC100361457	-0.662003	6.70798e-10	6.39268e-09	NA	LOC100361457	-0.45544	0.000217472	0.00227016	NA
ENSRNOG00000056599	Gm24119	0.734851	6.94302e-10	6.61222e-09	NA	Gm24119	0.482423	0.0119309	0.0590882	NA
ENSRNOG00000004826	Sos2	-0.442923	6.94806e-10	6.61257e-09	85384	Sos2	-0.0381429	0.727558	0.866626	85384
ENSRNOG00000008741	Camsap2	0.641441	6.96387e-10	6.62317e-09	289400	Camsap2	0.111591	0.348251	0.585103	289400
ENSRNOG00000024040	Mb21d2	3.1455	7.14142e-10	6.78747e-09	498100	Mb21d2	0.222716	0.0260624	0.105978	498100
ENSRNOG00000003990	Grb2	-0.292201	7.37526e-10	7.00139e-09	81504	Grb2	0.0293424	0.659914	0.826874	81504
ENSRNOG00000018279	Sfxn1	2.18311	7.3764e-10	7.00139e-09	364678	Sfxn1	1.5663	0.000109404	0.00127027	364678
ENSRNOG00000023226	S100a10	-0.588693	7.41691e-10	7.03513e-09	81778	S100a10	-0.45	0.00071502	0.00623401	81778
ENSRNOG00000013240	Ptger4	-0.564159	7.8106e-10	7.40359e-09	84023	Ptger4	-0.0336362	0.727903	0.866849	84023
ENSRNOG00000000768	Ubd	-0.560839	7.9645e-10	7.54442e-09	29168	Ubd	-0.346395	0.0198871	0.0865176	29168
ENSRNOG00000036833	Zfp385a	0.942901	8.20565e-10	7.76765e-09	685474	Zfp385a	-0.00362806	0.979608	0.991204	685474
ENSRNOG00000009090	Dad1	0.823909	8.4978e-10	8.03882e-09	192275	Dad1	1.39843	1.99475e-12	1.06806e-10	192275
ENSRNOG00000016704	Pcyox1	-0.883832	8.59583e-10	8.12613e-09	246302	Pcyox1	-0.630276	0.000219349	0.00228584	246302
ENSRNOG00000042912	Mycbpap	2.2803	8.92559e-10	8.43224e-09	494192	Mycbpap	2.0387	0.00150869	0.0116381	494192
ENSRNOG00000031197	F8	0.406541	9.05941e-10	8.55296e-09	302470	F8	0.130484	0.182246	0.397417	302470
ENSRNOG00000018960	AABR07001382.1	1.02563	9.16453e-10	8.64642e-09	NA	AABR07001382.1	0.189709	0.225258	0.452333	NA
ENSRNOG00000009184	Foxp1	-0.548573	9.30842e-10	8.77634e-09	297480	Foxp1	0.196306	0.0767871	0.225538	297480
ENSRNOG00000009271	Smarca4	-0.255778	9.34612e-10	8.80601e-09	171379	Smarca4	-0.143414	0.123381	0.307583	171379
ENSRNOG00000029799	Tomm34	-0.566399	9.48286e-10	8.92891e-09	311621	Tomm34	-0.284178	0.0220019	0.0934524	311621
ENSRNOG00000011887	RGD1307929	-0.316707	9.50523e-10	8.94402e-09	NA	RGD1307929	-0.37411	0.00124559	0.0099606	NA
ENSRNOG00000010488	Zmiz1	-0.475634	9.54263e-10	8.97324e-09	361103	Zmiz1	-0.390353	0.00080282	0.00686532	361103
ENSRNOG00000018778	Cadm1	0.759613	9.55109e-10	8.97523e-09	363058	Cadm1	0.590827	0.00268925	0.0185407	363058
ENSRNOG00000024737	Tnrc6a	-0.361441	9.64223e-10	9.05486e-09	308971	Tnrc6a	-0.208476	0.0211141	0.0904288	308971
ENSRNOG00000057729	Strip2	-0.481046	9.72233e-10	9.12403e-09	500066	Strip2	0.076647	0.462808	0.685698	500066
ENSRNOG00000003123	Rpa1	-0.629344	9.90139e-10	9.28592e-09	287524	Rpa1	-0.4709	0.00127341	0.0101499	287524
ENSRNOG00000037768	Rab43	-0.378915	9.92002e-10	9.29487e-09	500249	Rab43	-0.668787	2.82719e-05	0.000395645	500249
ENSRNOG00000019132	Fv1	1.15068	9.92408e-10	9.29487e-09	308568	Fv1	0.515092	0.00293083	0.0198915	308568
ENSRNOG00000056765	Rpl10	0.288545	9.98899e-10	9.34949e-09	81764	Rpl10	0.853513	7.04981e-24	1.08897e-21	81764
ENSRNOG00000023348	Tbc1d2	0.402059	1.00429e-09	9.39375e-09	313234	Tbc1d2	0.0610093	0.574384	0.769566	313234
ENSRNOG00000050933	LOC100912564	0.730714	1.01424e-09	9.48053e-09	NA	LOC100912564	0.222745	0.147834	0.348065	NA
ENSRNOG00000020344	Sntb2	-0.588057	1.02193e-09	9.5461e-09	689421	Sntb2	-0.7541	3.09403e-06	5.67766e-05	689421
ENSRNOG00000051986	Plcg2	0.515849	1.02718e-09	9.58886e-09	29337	Plcg2	-0.0968334	0.414014	0.646311	29337
ENSRNOG00000005334	Acvr2a	-0.482513	1.03803e-09	9.68376e-09	29263	Acvr2a	-0.0584377	0.600916	0.786885	29263
ENSRNOG00000022975	Nfam1	0.964926	1.04503e-09	9.74261e-09	362966	Nfam1	-0.102955	0.360135	0.596567	362966
ENSRNOG00000050547	Syngr2	-0.358576	1.06253e-09	9.89279e-09	89815	Syngr2	-0.151749	0.0435705	0.152085	89815
ENSRNOG00000027724	Plekhf1	1.85657	1.06254e-09	9.89279e-09	308543	Plekhf1	0.0799702	0.519055	0.729811	308543
ENSRNOG00000011668	Nfil3	-0.370103	1.0663e-09	9.92133e-09	114519	Nfil3	0.112061	0.333261	0.568702	114519
ENSRNOG00000028801	Gsap	0.481536	1.11798e-09	1.03953e-08	311984	Gsap	-0.177718	0.253872	0.485732	311984
ENSRNOG00000011592	Lrp10	-0.389517	1.13182e-09	1.05171e-08	305880	Lrp10	-0.0507972	0.507041	0.721253	305880
ENSRNOG00000002216	Srd5a3	-0.621346	1.14456e-09	1.06285e-08	305291	Srd5a3	-0.442733	0.00156272	0.0119785	305291
ENSRNOG00000008297	Oser1	-0.68908	1.17458e-09	1.09001e-08	296346	Oser1	0.190129	0.112405	0.289322	296346
ENSRNOG00000043366	AABR07063829.1	-0.839264	1.19622e-09	1.10937e-08	NA	AABR07063829.1	-0.15159	0.307233	0.541083	NA
ENSRNOG00000012559	Man1b1	0.325787	1.20733e-09	1.11894e-08	499751	Man1b1	0.652637	3.06605e-06	5.64328e-05	499751
ENSRNOG00000008810	Nsmf	1.53328	1.21498e-09	1.12529e-08	117536	Nsmf	0.920667	0.00572959	0.033728	117536
ENSRNOG00000023317	Colgalt1	-0.335884	1.22017e-09	1.12936e-08	290637	Colgalt1	-0.0934442	0.440774	0.667994	290637
ENSRNOG00000020465	Ripk3	1.49987	1.23392e-09	1.14133e-08	246240	Ripk3	0.14682	0.272077	0.504582	246240
ENSRNOG00000059093	AABR07012583.2	0.809377	1.24517e-09	1.15099e-08	NA	AABR07012583.2	0.104532	0.414456	0.646752	NA
ENSRNOG00000042189	Rab31	-0.508286	1.26812e-09	1.17144e-08	246324	Rab31	-0.176918	0.26832	0.500583	246324
ENSRNOG00000014187	Igf1r	-0.42072	1.28687e-09	1.18799e-08	25718	Igf1r	-0.0547922	0.665067	0.829593	25718
ENSRNOG00000031335	Ankrd37	-0.895403	1.28858e-09	1.18878e-08	361149	Ankrd37	-0.0153097	0.902288	0.958667	361149
ENSRNOG00000008857	Adamts10	1.3812	1.29065e-09	1.18992e-08	314655	Adamts10	-0.188422	0.192887	0.411694	314655
ENSRNOG00000007133	Plxnb2	1.01813	1.2996e-09	1.19739e-08	315217	Plxnb2	-0.171465	0.243388	0.47448	315217
ENSRNOG00000042717	Ciart	2.67304	1.31722e-09	1.21284e-08	365871	Ciart	2.04193	9.45782e-07	1.98647e-05	365871
ENSRNOG00000015128	Sae1	-0.55264	1.3263e-09	1.2204e-08	308384	Sae1	-0.30002	0.00673675	0.0380595	308384
ENSRNOG00000018915	Tagap	2.37523	1.34266e-09	1.23465e-08	308097	Tagap	-0.817561	2.93087e-08	8.31755e-07	308097
ENSRNOG00000008713	Slc41a2	1.97839	1.35058e-09	1.24113e-08	362861	Slc41a2	0.797991	0.00411686	0.0261112	362861
ENSRNOG00000017120	Abhd2	0.425511	1.35823e-09	1.24735e-08	293050	Abhd2	0.0230363	0.82998	0.924154	293050
ENSRNOG00000048315	Eif2ak2	-0.544678	1.38046e-09	1.26695e-08	54287	Eif2ak2	0.22192	0.184642	0.400707	54287
ENSRNOG00000019422	Egr1	1.7209	1.38217e-09	1.26769e-08	24330	Egr1	0.340338	0.0736175	0.21915	24330
ENSRNOG00000010184	Brk1	-0.337021	1.38766e-09	1.2719e-08	679934	Brk1	-0.396419	0.000987223	0.00820087	679934
ENSRNOG00000014363	Arhgef3	1.00964	1.41278e-09	1.29409e-08	290541	Arhgef3	0.904061	9.91258e-07	2.06775e-05	290541
ENSRNOG00000034272	Pias1	-0.355224	1.41838e-09	1.29838e-08	300772	Pias1	-0.0368717	0.752781	0.882184	300772
ENSRNOG00000004361	Parp10	-0.418274	1.42451e-09	1.30315e-08	102548778	Parp10	-0.0081875	0.949822	0.979687	102548778
ENSRNOG00000018338	Vwa1	-2.47635	1.42928e-09	1.30584e-08	298683	Vwa1	-3.13856	8.53149e-07	1.80746e-05	298683
ENSRNOG00000017172	Mvb12b	1.20321	1.4293e-09	1.30584e-08	362118	Mvb12b	0.244174	0.0964127	0.263735	362118
ENSRNOG00000009325	Fuca1	-0.34502	1.43186e-09	1.30733e-08	24375	Fuca1	-0.0865177	0.436862	0.664809	24375
ENSRNOG00000007048	Rap1b	-0.296833	1.45435e-09	1.32702e-08	171337	Rap1b	-0.0954984	0.245687	0.477019	171337
ENSRNOG00000056826	Arap2	0.64844	1.45645e-09	1.32807e-08	305367	Arap2	-0.330336	0.00850304	0.0454103	305367
ENSRNOG00000019069	Nxf1	0.332162	1.45803e-09	1.32865e-08	59087	Nxf1	0.0549121	0.529695	0.738905	59087
ENSRNOG00000019982	Ethe1	-1.01532	1.46892e-09	1.33752e-08	292710	Ethe1	-0.31746	0.070474	0.212954	292710
ENSRNOG00000025143	Icam2	2.38816	1.46965e-09	1.33752e-08	360647	NA	NA	NA	NA	NA
ENSRNOG00000015202	Dnajc5	-0.397832	1.5697e-09	1.42766e-08	79130	Dnajc5	-0.0430412	0.604121	0.789011	79130
ENSRNOG00000011228	Layn	-0.574634	1.57303e-09	1.42977e-08	500996	Layn	0.123819	0.42595	0.656316	500996
ENSRNOG00000009982	Pnp	0.726005	1.5932e-09	1.44718e-08	290029	Pnp	-0.17614	0.110442	0.286751	290029
ENSRNOG00000008815	Fbxo46	-0.480969	1.60016e-09	1.45257e-08	292686	Fbxo46	-0.31065	0.00599728	0.0348665	292686
ENSRNOG00000004283	Camta2	-0.385108	1.63506e-09	1.48329e-08	287462	Camta2	-0.479606	2.69184e-06	5.0304e-05	287462
ENSRNOG00000007443	Jag1	0.872646	1.65301e-09	1.49862e-08	29146	Jag1	0.185772	0.0797892	0.231936	29146
ENSRNOG00000015002	Abhd15	4.84519	1.65844e-09	1.50258e-08	303343	Abhd15	0.354617	0.0256946	0.104867	303343
ENSRNOG00000006767	Cst7	-0.325321	1.67556e-09	1.51623e-08	296257	Cst7	0.337084	0.00460008	0.0285093	296257
ENSRNOG00000018297	Ocln	-0.514598	1.67565e-09	1.51623e-08	83497	Ocln	-0.545037	0.000342738	0.0033675	83497
ENSRNOG00000047895	Mettl1	1.9907	1.68434e-09	1.52311e-08	679091	Mettl1	1.25905	6.04876e-07	1.32281e-05	679091
ENSRNOG00000014058	Tomm22	-0.474439	1.70425e-09	1.54014e-08	300075	Tomm22	-0.143009	0.143564	0.34157	300075
ENSRNOG00000017419	Map3k4	1.23509	1.71514e-09	1.54899e-08	308106	Map3k4	-0.307541	0.0892012	0.250765	308106
ENSRNOG00000032215	Cdyl	-0.367459	1.74633e-09	1.57615e-08	361237	Cdyl	-0.192015	0.0320651	0.122816	361237
ENSRNOG00000016670	AABR07028769.1	-0.314612	1.75027e-09	1.5787e-08	NA	AABR07028769.1	0.256273	0.0121344	0.0599016	NA
ENSRNOG00000001982	Cblb	-0.349024	1.77757e-09	1.6023e-08	171136	Cblb	-0.263344	0.0188721	0.0832595	171136
ENSRNOG00000014750	Tasor	-0.317738	1.81111e-09	1.6315e-08	680155	Tasor	-0.245392	0.0153313	0.071544	680155
ENSRNOG00000014482	Slf2	0.417312	1.82332e-09	1.64145e-08	499360	Slf2	0.39838	0.00490836	0.0298439	499360
ENSRNOG00000014173	Smc3	-0.370949	1.83273e-09	1.64887e-08	29486	Smc3	-0.0275079	0.747	0.877855	29486
ENSRNOG00000024101	Phkb	0.624114	1.84361e-09	1.65761e-08	361377	Phkb	0.11184	0.301775	0.535131	361377
ENSRNOG00000017485	Cd72	0.751869	1.86802e-09	1.67827e-08	313498	Cd72	0.159075	0.128736	0.3166	313498
ENSRNOG00000033378	Rnf123	0.409945	1.86996e-09	1.67827e-08	100190936	Rnf123	0.172968	0.0886015	0.249413	100190936
ENSRNOG00000018568	Rab5c	-0.326329	1.87015e-09	1.67827e-08	287709	Rab5c	-0.0239796	0.75384	0.883145	287709
ENSRNOG00000026821	Arhgap42	-3.13192	1.87376e-09	1.67936e-08	500943	Arhgap42	-1.14154	5.94096e-08	1.57603e-06	500943
ENSRNOG00000018144	Depdc5	0.444103	1.87377e-09	1.67936e-08	305464	Depdc5	-0.333806	0.000711505	0.00621066	305464
ENSRNOG00000013520	Mat2a	-0.379138	1.87492e-09	1.67936e-08	171347	Mat2a	0.170286	0.0794569	0.231356	171347
ENSRNOG00000003388	Cenpf	-1.09166	1.88541e-09	1.68769e-08	257649	Cenpf	-1.27372	4.68495e-05	0.000612104	257649
ENSRNOG00000027317	Ylpm1	-0.453863	1.89695e-09	1.69694e-08	299199	Ylpm1	-0.358931	0.000821181	0.00697953	299199
ENSRNOG00000026742	Ypel5	-0.504641	1.90881e-09	1.70647e-08	298792	Ypel5	0.0647559	0.542542	0.748178	298792
ENSRNOG00000046405	Hic1	4.36832	1.92404e-09	1.719e-08	303310	Hic1	0.0926401	0.390377	0.626695	303310
ENSRNOG00000016067	Ckap5	-0.385926	1.94337e-09	1.73518e-08	311191	Ckap5	-0.309805	0.00179479	0.0134202	311191
ENSRNOG00000005417	Zhx2	0.770536	1.95265e-09	1.74237e-08	314988	Zhx2	0.463715	0.000393065	0.00379476	314988
ENSRNOG00000020083	Scly	0.625782	1.95744e-09	1.74554e-08	363285	Scly	0.563845	0.00104405	0.00858525	363285
ENSRNOG00000000543	Frk	-1.39048	1.95975e-09	1.74649e-08	79209	Frk	-0.247883	0.080265	0.232986	79209
ENSRNOG00000013798	Fnbp1l	-0.461519	1.98679e-09	1.76948e-08	310839	Fnbp1l	-0.109713	0.343341	0.580464	310839
ENSRNOG00000046741	Itsn2	0.273273	1.99799e-09	1.77833e-08	313934	Itsn2	0.00352223	0.958752	0.98366	313934
ENSRNOG00000000168	Gatm	1.97946	2.03836e-09	1.81313e-08	81660	NA	NA	NA	NA	NA
ENSRNOG00000056946	Scaf1	-0.3465	2.09858e-09	1.86552e-08	56081	Scaf1	-0.222363	0.0233391	0.0978717	56081
ENSRNOG00000017447	Eif2s2	0.588264	2.122e-09	1.88516e-08	296302	Eif2s2	0.803608	9.64595e-09	2.97246e-07	296302
ENSRNOG00000005713	Ccdc82	-0.36009	2.15225e-09	1.91083e-08	300359	Ccdc82	-0.397453	6.792e-05	0.000850129	300359
ENSRNOG00000010298	Xbp1	0.395151	2.21144e-09	1.96215e-08	289754	Xbp1	2.34056	7.18729e-58	7.30887e-55	289754
ENSRNOG00000013836	Arhgap17	-0.277087	2.21372e-09	1.96295e-08	63994	Arhgap17	-0.218598	0.0102398	0.0524147	63994
ENSRNOG00000002280	Sh3bgrl	-0.445126	2.22317e-09	1.97009e-08	NA	Sh3bgrl	-0.0964524	0.350291	0.586906	NA
ENSRNOG00000021525	Nbeal1	0.302218	2.22767e-09	1.97284e-08	689253	Nbeal1	0.262386	0.00654964	0.0373354	689253
ENSRNOG00000058545	Arhgap4	0.692829	2.24975e-09	1.99115e-08	246249	Arhgap4	-0.144159	0.332986	0.568419	246249
ENSRNOG00000007442	Ubl7	-0.576778	2.25417e-09	1.99381e-08	300744	Ubl7	-0.354577	0.00407898	0.0259384	300744
ENSRNOG00000018129	Ndufab1	-0.762956	2.26331e-09	2.00065e-08	293453	Ndufab1	-0.178972	0.175411	0.387923	293453
ENSRNOG00000049768	Adcy9	-0.40639	2.29076e-09	2.02365e-08	302950	Adcy9	-0.581058	7.88464e-05	0.000966988	302950
ENSRNOG00000022256	Cxcl10	0.912412	2.29867e-09	2.02906e-08	245920	Cxcl10	0.394422	0.028907	0.113901	245920
ENSRNOG00000048152	Myo1b	-0.491075	2.29975e-09	2.02906e-08	117057	Myo1b	-0.377032	0.00657971	0.0374148	117057
ENSRNOG00000019590	Smg5	-0.309931	2.36534e-09	2.08563e-08	681012	Smg5	-0.156642	0.0594706	0.189358	681012
ENSRNOG00000017787	Ripk1	-0.373986	2.40426e-09	2.11772e-08	306886	Ripk1	-0.0462567	0.526657	0.736195	306886
ENSRNOG00000014382	C2cd5	0.844977	2.40474e-09	2.11772e-08	362461	C2cd5	-0.30783	0.00896294	0.0473484	362461
ENSRNOG00000022929	Mtmr12	-0.335887	2.42833e-09	2.13717e-08	310155	Mtmr12	-0.14074	0.149361	0.350202	310155
ENSRNOG00000025142	Mex3b	-0.378781	2.44234e-09	2.14816e-08	308790	Mex3b	0.11896	0.343963	0.580819	308790
ENSRNOG00000009074	AABR07017902.1	3.54873	2.50356e-09	2.20064e-08	NA	AABR07017902.1	1.01585	0.00854716	0.045626	NA
ENSRNOG00000016321	Entpd4	0.484852	2.57098e-09	2.25851e-08	361063	Entpd4	0.0528939	0.60494	0.789561	361063
ENSRNOG00000004612	Ppp1cb	-0.367494	2.60406e-09	2.28615e-08	25594	Ppp1cb	0.040699	0.742771	0.875413	25594
ENSRNOG00000027145	Rora	2.26699	2.65294e-09	2.32761e-08	300807	Rora	0.0963923	0.486364	0.705049	300807
ENSRNOG00000011622	Echdc1	-0.71533	2.68134e-09	2.35108e-08	361465	Echdc1	-0.360672	0.0452622	0.156824	361465
ENSRNOG00000006062	Hs1bp3	-0.649621	2.78164e-09	2.43751e-08	313950	Hs1bp3	-0.179172	0.270983	0.503472	313950
ENSRNOG00000010029	Ubald2	0.655761	2.83945e-09	2.48662e-08	NA	Ubald2	0.864098	1.37021e-05	0.000208228	NA
ENSRNOG00000005308	Tmx2	-0.67862	2.84531e-09	2.49022e-08	295701	Tmx2	-0.162627	0.125163	0.310936	295701
ENSRNOG00000050806	Spty2d1	0.757291	2.90679e-09	2.54246e-08	NA	Spty2d1	0.757707	1.35563e-05	0.000206785	NA
ENSRNOG00000019813	Ppp4c	-0.362187	3.03116e-09	2.6496e-08	171366	Ppp4c	-0.171982	0.108626	0.283889	171366
ENSRNOG00000005289	Prkd3	0.40699	3.05372e-09	2.66767e-08	313834	Prkd3	-0.0101787	0.91267	0.963574	313834
ENSRNOG00000010086	Plagl2	-0.386396	3.11088e-09	2.71593e-08	296281	Plagl2	0.092231	0.228548	0.456227	296281
ENSRNOG00000019940	Ssr2	0.622	3.15065e-09	2.74895e-08	295235	Ssr2	1.12484	5.0659e-16	3.91261e-14	295235
ENSRNOG00000011815	Sgk1	0.332924	3.2204e-09	2.80808e-08	29517	Sgk1	0.921827	2.1518e-09	7.50241e-08	29517
ENSRNOG00000010067	Lypla2	-0.379332	3.24047e-09	2.82384e-08	83510	Lypla2	-0.457581	5.53735e-08	1.49166e-06	83510
ENSRNOG00000001247	Clip1	0.414068	3.25315e-09	2.83314e-08	65201	Clip1	0.067638	0.525124	0.734904	65201
ENSRNOG00000014132	Mypop	-0.824583	3.27643e-09	2.85166e-08	499090	Mypop	-0.0870584	0.571838	0.767756	499090
ENSRNOG00000006932	AABR07029272.1	0.296053	3.28928e-09	2.86109e-08	NA	AABR07029272.1	0.206646	0.00287074	0.0195598	NA
ENSRNOG00000019247	Plekhj1	-0.402981	3.37321e-09	2.93229e-08	NA	Plekhj1	-0.360704	0.000835717	0.0070723	NA
ENSRNOG00000007405	Krba1	0.892791	3.39609e-09	2.95037e-08	362358	Krba1	-0.0150987	0.917972	0.966691	362358
ENSRNOG00000009068	Phlda3	-0.798121	3.43233e-09	2.98002e-08	363989	Phlda3	-0.232628	0.177624	0.390847	363989
ENSRNOG00000053285	Mllt6	-0.419532	3.53074e-09	3.06358e-08	303504	Mllt6	-0.236111	0.0073337	0.0405504	303504
ENSRNOG00000010296	Slc7a7	2.65112	3.55866e-09	3.08591e-08	83509	Slc7a7	2.06822	7.95342e-07	1.7023e-05	83509
ENSRNOG00000011945	Cyfip1	-0.307999	3.57679e-09	3.09974e-08	308666	Cyfip1	0.111921	0.117064	0.297073	308666
ENSRNOG00000059463	Slc39a1	-0.434265	3.59703e-09	3.11537e-08	361986	Slc39a1	-0.199227	0.0395188	0.142144	361986
ENSRNOG00000017116	Zfp532	3.87368	3.62059e-09	3.13386e-08	307362	Zfp532	0.155381	0.179837	0.393733	307362
ENSRNOG00000020580	Shfl	1.50966	3.75295e-09	3.24644e-08	500956	Shfl	0.721419	0.00187551	0.0138877	500956
ENSRNOG00000010396	Eya3	-0.366749	3.78095e-09	3.26866e-08	313027	Eya3	-0.172128	0.0727869	0.217381	313027
ENSRNOG00000031387	Dazap1	-0.313046	3.79009e-09	3.27456e-08	362836	Dazap1	-0.122657	0.128476	0.316243	362836
ENSRNOG00000031760	Fmn1	1.38041	3.8277e-09	3.30504e-08	296512	NA	NA	NA	NA	NA
ENSRNOG00000048222	Nlrc5	-0.386444	3.90169e-09	3.36687e-08	291861	Nlrc5	-0.304266	0.0224479	0.0950162	291861
ENSRNOG00000014727	Fahd1	1.12863	3.90948e-09	3.37154e-08	302980	Fahd1	0.8006	3.62397e-05	0.000491352	302980
ENSRNOG00000002841	Cdc42bpa	0.300761	4.02964e-09	3.47305e-08	114116	Cdc42bpa	0.408985	6.84747e-06	0.000113687	114116
ENSRNOG00000027326	Tada2b	0.629502	4.03859e-09	3.47865e-08	289717	Tada2b	0.67881	8.56129e-07	1.81063e-05	289717
ENSRNOG00000047247	Ptprs	1.32107	4.21196e-09	3.62577e-08	25529	Ptprs	0.411449	0.0478508	0.163153	25529
ENSRNOG00000016213	Ssbp2	2.17016	4.27087e-09	3.67424e-08	361877	Ssbp2	0.00980099	0.948823	0.979319	361877
ENSRNOG00000020393	Rhog	-0.335317	4.47044e-09	3.8436e-08	308875	Rhog	-0.136012	0.195028	0.414742	308875
ENSRNOG00000016423	Tacc1	-0.477881	4.47682e-09	3.84453e-08	306562	Tacc1	-0.253087	0.0372635	0.136362	306562
ENSRNOG00000022414	Zfp142	0.39613	4.47695e-09	3.84453e-08	316524	Zfp142	0.499211	3.75452e-08	1.03423e-06	316524
ENSRNOG00000033522	Prdm2	-0.357316	4.50452e-09	3.86586e-08	313678	Prdm2	-0.0746683	0.379646	0.615412	313678
ENSRNOG00000006305	Slc38a2	0.398484	4.51137e-09	3.86939e-08	29642	Slc38a2	0.429564	8.48457e-05	0.00102411	29642
ENSRNOG00000061297	Metazoa_SRP	0.749074	4.62389e-09	3.96211e-08	NA	Metazoa_SRP	0.109271	0.479329	0.698836	NA
ENSRNOG00000014124	Nod2	0.384623	4.62507e-09	3.96211e-08	291912	Nod2	0.341155	0.0103303	0.0528557	291912
ENSRNOG00000019189	Acat2	-1.2355	4.74991e-09	4.06659e-08	308100	Acat2	-0.0333337	0.799444	0.909547	308100
ENSRNOG00000008115	Arhgap11a	1.46771	4.78557e-09	4.09464e-08	296060	Arhgap11a	-0.101416	0.507598	0.721659	296060
ENSRNOG00000009615	Mtor	-0.440768	4.84543e-09	4.14335e-08	56718	Mtor	-0.261937	0.00968142	0.0500603	56718
ENSRNOG00000002440	Ralb	-0.316302	4.87818e-09	4.16884e-08	116546	Ralb	-0.0172654	0.85626	0.935614	116546
ENSRNOG00000026319	Akap9	0.287679	4.96197e-09	4.23789e-08	246150	Akap9	0.231194	0.0143338	0.0678491	246150
ENSRNOG00000019413	Atg16l2	1.32445	4.97689e-09	4.24601e-08	308865	Atg16l2	0.5253	0.0107112	0.0541909	308865
ENSRNOG00000002642	Ptges3	-0.312222	4.97748e-09	4.24601e-08	362809	Ptges3	0.207387	0.0121452	0.0599072	362809
ENSRNOG00000058386	Golt1b	0.412296	5.12223e-09	4.36686e-08	362460	Golt1b	0.717436	4.56935e-17	3.87221e-15	362460
ENSRNOG00000010284	St3gal5	0.923322	5.12766e-09	4.36886e-08	83505	St3gal5	-0.511563	0.010719	0.054208	83505
ENSRNOG00000000981	Scarb1	0.838085	5.14309e-09	4.37937e-08	25073	Scarb1	0.188927	0.232156	0.460576	25073
ENSRNOG00000005015	Rabep1	0.643917	5.3388e-09	4.54328e-08	54190	Rabep1	0.329378	0.00439755	0.0275056	54190
ENSRNOG00000000568	Slc29a3	1.0615	5.355e-09	4.55433e-08	353307	Slc29a3	-0.0744917	0.600822	0.786885	353307
ENSRNOG00000007046	Cfap70	1.47595	5.37672e-09	4.57005e-08	361006	Cfap70	0.610267	0.00579235	0.0340018	361006
ENSRNOG00000012140	Cep89	1.82364	5.59563e-09	4.75326e-08	292811	Cep89	0.241446	0.163397	0.369263	292811
ENSRNOG00000002161	Tlr6	5.79151	5.64122e-09	4.78912e-08	305353	Tlr6	1.04143	0.0012129	0.00975673	305353
ENSRNOG00000000123	Rnf19b	-0.388789	5.83743e-09	4.95272e-08	313806	Rnf19b	0.123688	0.226656	0.453766	313806
ENSRNOG00000015894	Dock8	-0.305646	6.02486e-09	5.10867e-08	499337	Dock8	-0.383815	8.00061e-05	0.000975339	499337
ENSRNOG00000002089	Ccng2	-0.461441	6.04845e-09	5.12561e-08	29157	Ccng2	-0.507307	2.2549e-05	0.000323724	29157
ENSRNOG00000013140	Pdzd2	-1.31714	6.08785e-09	5.15591e-08	65034	Pdzd2	-0.426595	0.0320819	0.122841	65034
ENSRNOG00000051232	Gbe1	-0.536441	6.12108e-09	5.18096e-08	288333	Gbe1	-0.0465331	0.667288	0.83091	288333
ENSRNOG00000058914	Rbx1	-0.42795	6.55259e-09	5.54287e-08	300084	Rbx1	-0.347131	0.00818113	0.044077	300084
ENSRNOG00000002572	Cacybp	-0.592586	6.64598e-09	5.61852e-08	289144	Cacybp	-0.247111	0.0285335	0.112757	289144
ENSRNOG00000005203	Sec61g	0.657724	6.67671e-09	5.64112e-08	689134	Sec61g	0.850549	7.23445e-11	3.05474e-09	689134
ENSRNOG00000020392	Stxbp3	-0.351718	6.70053e-09	5.65787e-08	114095	Stxbp3	-0.142238	0.0657797	0.202551	114095
ENSRNOG00000002443	Mfap3	-0.610959	6.85097e-09	5.78145e-08	287299	Mfap3	-0.0449876	0.694314	0.846809	287299
ENSRNOG00000017040	Wrnip1	-0.698657	7.08604e-09	5.97626e-08	282835	Wrnip1	-0.101971	0.372862	0.609157	282835
ENSRNOG00000018193	Poc5	1.00205	7.10093e-09	5.98525e-08	294667	Poc5	0.184688	0.204421	0.426857	294667
ENSRNOG00000025724	LOC100909856	-0.774697	7.1225e-09	5.99986e-08	NA	LOC100909856	-0.124954	0.408451	0.642063	NA
ENSRNOG00000015911	Lrp5	-1.05957	7.13405e-09	6.00506e-08	293649	Lrp5	-0.583178	0.00261282	0.0180955	293649
ENSRNOG00000031269	RGD1304694	0.737184	7.13716e-09	6.00506e-08	NA	RGD1304694	0.0401055	0.787918	0.903332	NA
ENSRNOG00000014837	Emilin2	-1.0182	7.15508e-09	6.01656e-08	316736	Emilin2	-0.570477	0.00145236	0.0112803	316736
ENSRNOG00000018052	Cnksr3	0.451551	7.33948e-09	6.16795e-08	308113	Cnksr3	0.443739	0.00238278	0.0168856	308113
ENSRNOG00000030238	Fndc5	3.88425	7.55276e-09	6.34342e-08	260327	Fndc5	-0.0179381	0.811219	0.914993	260327
ENSRNOG00000013642	Lrrc41	-0.381248	7.63789e-09	6.41112e-08	362566	Lrrc41	0.121931	0.176132	0.38895	362566
ENSRNOG00000002075	Cnot6l	-0.341906	7.71177e-09	6.4693e-08	360917	Cnot6l	0.0925439	0.395886	0.630349	360917
ENSRNOG00000005130	LOC103693780	-0.370914	7.77344e-09	6.51716e-08	NA	LOC103693780	-0.148874	0.0258479	0.105352	NA
ENSRNOG00000018488	Cd40	-0.446257	7.86375e-09	6.58898e-08	171369	Cd40	-0.283871	0.0217321	0.0924996	171369
ENSRNOG00000017720	Mxd1	0.507015	7.92058e-09	6.63266e-08	362391	Mxd1	0.352214	0.00456202	0.0283166	362391
ENSRNOG00000010727	Ube2r2	-0.464019	7.95315e-09	6.656e-08	689226	Ube2r2	-0.176584	0.0767192	0.225538	689226
ENSRNOG00000012495	Podxl	-1.63373	8.11584e-09	6.78814e-08	192181	Podxl	-0.329559	0.0692831	0.210523	192181
ENSRNOG00000038916	Dram1	0.841224	8.30628e-09	6.94332e-08	679937	Dram1	0.675924	1.18948e-05	0.000183504	679937
ENSRNOG00000060597	Syf2	-0.371812	8.4824e-09	7.08636e-08	170933	Syf2	0.0134856	0.905957	0.960253	170933
ENSRNOG00000017032	Atp5f1a	-0.352501	8.63651e-09	7.21085e-08	65262	Atp5f1a	-0.316336	0.000783557	0.00671943	65262
ENSRNOG00000010668	Anxa6	0.555976	8.70602e-09	7.2646e-08	79125	Anxa6	-1.23672	2.21924e-22	3.07743e-20	79125
ENSRNOG00000011157	Jak1	-0.30621	8.77037e-09	7.31399e-08	84598	Jak1	-0.0565444	0.46782	0.690387	84598
ENSRNOG00000013852	Med20	-0.459918	8.85046e-09	7.37642e-08	316209	Med20	-0.258989	0.0240443	0.100039	316209
ENSRNOG00000010575	Dapp1	-0.333214	8.91041e-09	7.42202e-08	362046	Dapp1	-0.23685	0.00321961	0.0215046	362046
ENSRNOG00000045931	Sik3	-0.458301	8.94403e-09	7.44564e-08	684112	Sik3	-0.200906	0.0843144	0.24141	684112
ENSRNOG00000036666	Cybc1	-0.359078	8.97777e-09	7.46934e-08	619574	Cybc1	-0.0577071	0.438841	0.66673	619574
ENSRNOG00000002232	Aff1	-0.364584	9.04101e-09	7.51753e-08	305152	Aff1	0.24203	0.00331857	0.0220689	305152
ENSRNOG00000054963	Rhbdd1	0.607745	9.06118e-09	7.52987e-08	316557	Rhbdd1	1.03257	5.35542e-15	3.75588e-13	316557
ENSRNOG00000052528	SNORA73	1.14163	9.11137e-09	7.56464e-08	NA	SNORA73	1.4	2.51e-09	8.62803e-08	NA
ENSRNOG00000002749	Spag9	0.242307	9.1137e-09	7.56464e-08	360600	Spag9	0.168377	0.0349358	0.130402	360600
ENSRNOG00000010170	Tubb4b	-0.425448	9.12184e-09	7.56695e-08	296554	Tubb4b	-0.270795	0.00367182	0.0237578	296554
ENSRNOG00000008054	Igsf9	-1.51325	9.59265e-09	7.95285e-08	304982	Igsf9	-0.102474	0.498669	0.715071	304982
ENSRNOG00000019737	Sema4a	-0.384442	9.79039e-09	8.11204e-08	310630	Sema4a	-0.0132659	0.86842	0.941529	310630
ENSRNOG00000022066	Fam117b	-0.72477	9.84562e-09	8.15303e-08	363236	Fam117b	-0.142428	0.328416	0.563972	363236
ENSRNOG00000030111	Cyp11b3	2.04162	9.85355e-09	8.15482e-08	NA	Cyp11b3	-0.267569	0.123963	0.308593	NA
ENSRNOG00000037247	Rras	-0.586182	9.89804e-09	8.18685e-08	361568	Rras	-0.287582	0.0585224	0.187195	361568
ENSRNOG00000001098	Pds5b	-0.331626	9.93282e-09	8.21083e-08	304218	Pds5b	-0.142752	0.142641	0.340038	304218
ENSRNOG00000016551	Bcl2l11	0.516517	1.00832e-08	8.3303e-08	64547	Bcl2l11	0.525359	8.79112e-05	0.00105485	64547
ENSRNOG00000055226	Dab2ip	3.22771	1.01176e-08	8.35379e-08	192126	Dab2ip	0.0527456	0.721888	0.863478	192126
ENSRNOG00000004444	Ikzf1	-0.332973	1.03509e-08	8.54142e-08	305501	Ikzf1	0.0993358	0.308013	0.541675	305501
ENSRNOG00000008258	Fnbp1	0.249079	1.04026e-08	8.57911e-08	192348	Fnbp1	-0.0750945	0.38757	0.623947	192348
ENSRNOG00000015144	Ist1	-0.325795	1.0598e-08	8.73519e-08	307833	Ist1	-0.0304589	0.748337	0.878743	307833
ENSRNOG00000018282	Gda	0.955277	1.09225e-08	8.99743e-08	83585	Gda	1.53115	1.19789e-06	2.44038e-05	83585
ENSRNOG00000061262	Huwe1	-0.236408	1.09873e-08	9.04552e-08	501546	Huwe1	-0.0161668	0.805123	0.912028	501546
ENSRNOG00000000763	RT1-M3-1	-0.408671	1.10651e-08	9.10428e-08	24747	RT1-M3-1	0.000230715	0.998731	0.999609	24747
ENSRNOG00000014797	Tmbim1	-0.920914	1.11165e-08	9.14123e-08	316516	Tmbim1	-1.04657	0.000701691	0.00614257	316516
ENSRNOG00000050941	Olr1587	3.97747	1.1196e-08	9.20125e-08	NA	NA	NA	NA	NA	NA
ENSRNOG00000032058	Pogk	0.512903	1.12528e-08	9.24258e-08	304941	Pogk	0.738181	6.43981e-09	2.0626e-07	304941
ENSRNOG00000014637	Atxn10	0.780163	1.13054e-08	9.28042e-08	170821	Atxn10	-0.277954	0.039784	0.142748	170821
ENSRNOG00000013057	Prc1	-0.844594	1.1373e-08	9.3305e-08	308761	Prc1	-2.32694	1.06329e-15	7.91175e-14	308761
ENSRNOG00000060349	Fam3c	1.33569	1.14764e-08	9.40982e-08	312159	Fam3c	0.722744	2.84407e-07	6.53599e-06	312159
ENSRNOG00000049782	Csf2ra	-0.428484	1.15687e-08	9.48002e-08	652957	Csf2ra	-0.200448	0.057307	0.184525	652957
ENSRNOG00000013251	Trim24	-0.416641	1.19208e-08	9.76291e-08	500084	Trim24	0.382558	0.000257823	0.00262321	500084
ENSRNOG00000003724	Mrpl27	-0.740073	1.19527e-08	9.78339e-08	287635	Mrpl27	-0.309842	0.0362352	0.133912	287635
ENSRNOG00000008271	Fam91a1	-0.462783	1.19991e-08	9.8157e-08	689997	Fam91a1	-0.0872078	0.285109	0.519437	689997
ENSRNOG00000030616	Slc25a45	1.24359	1.22175e-08	9.98858e-08	689625	Slc25a45	0.904501	0.00210498	0.0153081	689625
ENSRNOG00000000082	Hltf	0.745753	1.25773e-08	1.02768e-07	295568	Hltf	1.15745	2.21748e-14	1.47719e-12	295568
ENSRNOG00000013452	Rcn1	2.29936	1.29549e-08	1.05792e-07	362182	Rcn1	1.38788	6.45993e-13	3.64956e-11	362182
ENSRNOG00000019729	Jmjd8	0.856998	1.30084e-08	1.06168e-07	360498	Jmjd8	0.650254	0.000357714	0.00349494	360498
ENSRNOG00000031730	Eloc	-0.622237	1.32324e-08	1.07934e-07	64525	Eloc	-0.0605408	0.65924	0.82662	64525
ENSRNOG00000003329	Ppm1d	-0.473253	1.32971e-08	1.08399e-07	287585	Ppm1d	-0.129699	0.214548	0.438989	287585
ENSRNOG00000009049	Usp11	-0.579458	1.37657e-08	1.12154e-07	408217	Usp11	0.128117	0.294396	0.528543	408217
ENSRNOG00000020423	Apc	-0.355614	1.38023e-08	1.12388e-07	24205	Apc	-0.0158464	0.871264	0.943679	24205
ENSRNOG00000060008	Cog7	0.731975	1.41867e-08	1.15451e-07	293456	Cog7	0.186792	0.159946	0.364937	293456
ENSRNOG00000000513	Mapk14	-0.530045	1.42373e-08	1.15797e-07	81649	Mapk14	-0.38035	0.0408935	0.14553	81649
ENSRNOG00000059227	Akap3	1.8713	1.43809e-08	1.16898e-07	312720	NA	NA	NA	NA	NA
ENSRNOG00000016294	Cd4	1.50545	1.44332e-08	1.17255e-07	NA	Cd4	-0.0882383	0.500983	0.716293	NA
ENSRNOG00000000408	Gopc	0.492366	1.44833e-08	1.17595e-07	309774	Gopc	0.272646	0.00498755	0.0301751	309774
ENSRNOG00000042499	LOC100364435	0.45958	1.46763e-08	1.19093e-07	NA	LOC100364435	0.0316664	0.810295	0.914204	NA
ENSRNOG00000013415	Ptpn18	1.51283	1.47026e-08	1.19239e-07	301333	Ptpn18	-0.0893512	0.545522	0.750932	301333
ENSRNOG00000002122	Lrrc8c	-0.267908	1.47308e-08	1.19399e-07	NA	Lrrc8c	-0.0454981	0.577406	0.771645	NA
ENSRNOG00000009652	Prkci	-0.397849	1.4741e-08	1.19413e-07	84006	Prkci	-0.0308294	0.79459	0.907346	84006
ENSRNOG00000019804	B3gat3	-0.411119	1.47518e-08	1.19432e-07	293722	B3gat3	-0.0644551	0.471167	0.692985	293722
ENSRNOG00000029543	Cish	-0.355787	1.49374e-08	1.20866e-07	83681	Cish	-0.267248	0.00242845	0.0171396	83681
ENSRNOG00000016630	Tln1	-0.208478	1.50452e-08	1.21668e-07	313494	Tln1	-0.0604745	0.497446	0.714241	313494
ENSRNOG00000039207	Ccdc71l	-0.693215	1.53536e-08	1.24092e-07	500640	Ccdc71l	-0.262507	0.0577149	0.185487	500640
ENSRNOG00000010752	Tmem41b	0.446362	1.55506e-08	1.25612e-07	361626	Tmem41b	0.711577	1.93638e-08	5.69259e-07	361626
ENSRNOG00000012208	Itgb7	-0.472617	1.56894e-08	1.2666e-07	25713	Itgb7	-0.463213	3.37726e-05	0.000462544	25713
ENSRNOG00000015450	Ppp1r16a	0.576342	1.59788e-08	1.28923e-07	362944	Ppp1r16a	0.0260783	0.84459	0.930413	362944
ENSRNOG00000050697	Ctsz	-0.523822	1.62689e-08	1.31189e-07	252929	Ctsz	-0.488981	0.000678883	0.00597289	252929
ENSRNOG00000009112	Pon2	0.7051	1.66126e-08	1.33885e-07	296851	Pon2	0.0752825	0.548418	0.752339	296851
ENSRNOG00000024363	Sertad1	-0.481952	1.73376e-08	1.39648e-07	361526	Sertad1	-0.197235	0.153138	0.355208	361526
ENSRNOG00000018567	Slc20a1	-0.270391	1.77379e-08	1.42791e-07	81826	Slc20a1	0.0803446	0.334206	0.569915	81826
ENSRNOG00000017129	Ttll4	0.817269	1.78085e-08	1.43278e-07	690512	Ttll4	0.371041	0.0134627	0.064781	690512
ENSRNOG00000012543	Mcm3	-0.502403	1.80414e-08	1.45069e-07	316273	Mcm3	0.00908279	0.943574	0.978037	316273
ENSRNOG00000010980	Proser1	-0.457112	1.81235e-08	1.45647e-07	310417	Proser1	-0.286994	0.0166405	0.0759686	310417
ENSRNOG00000011431	Mfhas1	-0.356728	1.8425e-08	1.47985e-07	306508	Mfhas1	-0.293258	0.00931046	0.0485745	306508
ENSRNOG00000005551	Derl1	0.383726	1.85806e-08	1.49151e-07	362912	Derl1	0.862412	2.09671e-18	2.06339e-16	362912
ENSRNOG00000014515	Cdc14a	0.854124	1.87152e-08	1.50146e-07	310806	Cdc14a	0.0828663	0.590008	0.780473	310806
ENSRNOG00000026649	Dnmt3a	1.55164	1.93996e-08	1.55548e-07	444984	Dnmt3a	-0.380204	0.0323541	0.123483	444984
ENSRNOG00000004628	Dazap2	-0.363043	1.94417e-08	1.55797e-07	300235	Dazap2	0.0428651	0.689935	0.844596	300235
ENSRNOG00000042274	Fbxo31	0.711712	1.95862e-08	1.56867e-07	498959	Fbxo31	0.310345	0.0466946	0.160556	498959
ENSRNOG00000005101	Mia2	-0.600376	1.97133e-08	1.57796e-07	100912115	Mia2	0.542857	5.02314e-06	8.69466e-05	100912115
ENSRNOG00000001192	Gltp	-0.423077	2.01426e-08	1.61141e-07	288707	Gltp	-0.49186	0.000561025	0.00512196	288707
ENSRNOG00000003691	Tmed7	0.386323	2.02027e-08	1.61531e-07	252889	Tmed7	0.92581	1.99555e-12	1.06806e-10	252889
ENSRNOG00000014170	Dbn1	0.928656	2.02658e-08	1.61943e-07	81653	Dbn1	-0.066489	0.592698	0.781997	81653
ENSRNOG00000001079	Daglb	-0.714287	2.02911e-08	1.62054e-07	304289	Daglb	-0.13639	0.382224	0.618441	304289
ENSRNOG00000000565	Sgpl1	-0.339182	2.10249e-08	1.67819e-07	286896	Sgpl1	0.133592	0.0913478	0.254436	286896
ENSRNOG00000013902	P2ry12	3.38306	2.11769e-08	1.68938e-07	64803	NA	NA	NA	NA	NA
ENSRNOG00000004417	Fam117a	1.05708	2.16744e-08	1.72809e-07	497983	Fam117a	0.277621	0.121573	0.304694	497983
ENSRNOG00000010922	Ppp2r1b	-0.385899	2.18401e-08	1.74032e-07	315648	Ppp2r1b	-0.237533	0.0023444	0.0166718	315648
ENSRNOG00000057569	Ahnak	-0.410316	2.18649e-08	1.74132e-07	191572	Ahnak	-0.495026	2.93449e-05	0.000409188	191572
ENSRNOG00000006001	Luc7l2	0.293807	2.20062e-08	1.75159e-07	312251	Luc7l2	0.264547	0.00394743	0.0251938	312251
ENSRNOG00000021026	Zfp687	0.352003	2.22159e-08	1.76728e-07	100363361	Zfp687	0.904858	4.0527e-15	2.90912e-13	100363361
ENSRNOG00000003742	Cdkl5	0.900167	2.22473e-08	1.76879e-07	100362725	Cdkl5	-0.151666	0.308189	0.541737	100362725
ENSRNOG00000052307	Spats2	-0.518128	2.23495e-08	1.77591e-07	300221	Spats2	-0.0440086	0.683024	0.840216	300221
ENSRNOG00000016791	Chka	0.648502	2.24554e-08	1.78333e-07	29194	Chka	0.336738	0.00293685	0.0199102	29194
ENSRNOG00000008989	Cryl1	2.63309	2.26166e-08	1.79512e-07	290277	Cryl1	-0.030337	0.834494	0.926262	290277
ENSRNOG00000007472	Setd5	-0.184889	2.27822e-08	1.80725e-07	297514	Setd5	0.0184105	0.814418	0.916956	297514
ENSRNOG00000059374	AABR07024457.1	1.55272	2.30951e-08	1.83105e-07	NA	AABR07024457.1	0.852212	0.000149136	0.00166201	NA
ENSRNOG00000004257	Ctps2	-0.467793	2.43833e-08	1.9321e-07	619580	Ctps2	-0.426531	2.84929e-05	0.00039828	619580
ENSRNOG00000014087	Kifc3	0.576167	2.50547e-08	1.98418e-07	307644	Kifc3	0.189558	0.157093	0.36036	307644
ENSRNOG00000059770	AABR07044383.1	-0.378835	2.51076e-08	1.98726e-07	NA	AABR07044383.1	-0.24197	0.0840117	0.240599	NA
ENSRNOG00000012872	Carnmt1	-0.396736	2.60706e-08	2.06233e-07	293871	Carnmt1	0.0873025	0.449655	0.675008	293871
ENSRNOG00000011944	Snx10	1.42458	2.6247e-08	2.07512e-07	297096	Snx10	0.371915	0.0600653	0.19073	297096
ENSRNOG00000051498	Prpf6	-0.311012	2.64565e-08	2.0899e-07	366276	Prpf6	-0.157551	0.091592	0.255007	366276
ENSRNOG00000002862	Clcn5	0.85154	2.64634e-08	2.0899e-07	25749	Clcn5	0.230682	0.0740103	0.220012	25749
ENSRNOG00000045752	Rrm1	-0.420711	2.65819e-08	2.09791e-07	685579	Rrm1	-0.300395	0.00200626	0.0146878	685579
ENSRNOG00000016029	Rb1	-0.363963	2.65944e-08	2.09791e-07	24708	Rb1	-0.0992784	0.407204	0.641187	24708
ENSRNOG00000039745	Pm20d1	1.00572	2.66702e-08	2.10271e-07	498226	Pm20d1	1.05575	1.1452e-07	2.88142e-06	498226
ENSRNOG00000038883	LOC294154	-0.301703	2.72858e-08	2.15005e-07	NA	LOC294154	0.110124	0.252556	0.484384	NA
ENSRNOG00000009351	Srp68	0.57439	2.73046e-08	2.15034e-07	363707	Srp68	0.638231	4.54474e-06	7.95688e-05	363707
ENSRNOG00000010650	Plekhh1	-1.05195	2.76565e-08	2.17683e-07	314262	Plekhh1	-0.119986	0.356954	0.593843	314262
ENSRNOG00000057022	AABR07063740.2	1.15269	2.79946e-08	2.20222e-07	NA	AABR07063740.2	0.0127503	0.93379	0.974164	NA
ENSRNOG00000003075	Tmem39a	0.407089	2.81705e-08	2.21483e-07	288092	Tmem39a	1.19689	2.2726e-22	3.11602e-20	288092
ENSRNOG00000047213	Gnpda1	-0.455261	2.86123e-08	2.24831e-07	683570	Gnpda1	-0.134487	0.333441	0.56893	683570
ENSRNOG00000058870	Mroh7	1.86856	2.86282e-08	2.24832e-07	298301	Mroh7	0.374164	0.0554114	0.18046	298301
ENSRNOG00000016502	Dscaml1	1.41772	2.88694e-08	2.266e-07	315615	Dscaml1	1.12488	0.00170544	0.0128704	315615
ENSRNOG00000001316	Anapc5	-0.373933	2.89515e-08	2.27118e-07	288671	Anapc5	-0.191041	0.0223232	0.0946198	288671
ENSRNOG00000060912	Qars1	-0.358485	2.9044e-08	2.27718e-07	290868	Qars1	-0.350488	0.000238872	0.00246403	290868
ENSRNOG00000049920	Psma2	-0.391109	2.93636e-08	2.30063e-07	29669	Psma2	-0.0675996	0.475464	0.696111	29669
ENSRNOG00000039837	Jade3	-0.616518	2.93756e-08	2.30063e-07	299305	Jade3	-0.43464	0.00606683	0.0352038	299305
ENSRNOG00000021202	Rtn3	-0.321487	2.95786e-08	2.31525e-07	140945	Rtn3	0.231141	0.00922453	0.0482913	140945
ENSRNOG00000004575	Il1a	-1.37695	2.98024e-08	2.33032e-07	24493	Il1a	0.664871	0.00164018	0.0124783	24493
ENSRNOG00000007788	Glod4	-0.420532	2.98042e-08	2.33032e-07	363644	Glod4	-0.350861	0.00341216	0.0225073	363644
ENSRNOG00000005249	Snx6	-0.270991	3.0012e-08	2.34528e-07	362738	Snx6	-0.080448	0.377039	0.613059	362738
ENSRNOG00000005299	Kif5a	0.905738	3.04555e-08	2.37862e-07	314906	Kif5a	0.152886	0.33763	0.57399	314906
ENSRNOG00000005330	Crebbp	-0.240883	3.08459e-08	2.40778e-07	54244	Crebbp	0.0262736	0.799137	0.909547	54244
ENSRNOG00000045644	LOC684762	0.963626	3.09783e-08	2.41678e-07	NA	LOC684762	-0.0324608	0.81733	0.91849	NA
ENSRNOG00000018782	Gmnn	-0.778133	3.17224e-08	2.47348e-07	291137	Gmnn	-0.452534	0.00450335	0.0279951	291137
ENSRNOG00000013215	Dctd	2.58316	3.2175e-08	2.50738e-07	290741	Dctd	-0.0327017	0.735979	0.870772	290741
ENSRNOG00000009331	Hck	0.324781	3.24742e-08	2.5293e-07	25734	Hck	0.247548	0.0177708	0.0799029	25734
ENSRNOG00000015593	Sigirr	-0.837948	3.2494e-08	2.52945e-07	309106	Sigirr	-0.322977	0.0640958	0.199074	309106
ENSRNOG00000055524	Trip10	-0.402482	3.26192e-08	2.53775e-07	116717	Trip10	-0.404651	0.00611458	0.0353799	116717
ENSRNOG00000012392	Dnajc2	-0.399458	3.26364e-08	2.53775e-07	116456	Dnajc2	-0.0787512	0.401426	0.635716	116456
ENSRNOG00000017801	Atf4	0.881198	3.28983e-08	2.55671e-07	79255	Atf4	0.994761	1.50778e-07	3.73213e-06	79255
ENSRNOG00000014874	Zfyve28	0.983879	3.29184e-08	2.55687e-07	305454	Zfyve28	0.0374963	0.803561	0.911362	305454
ENSRNOG00000010131	Rin2	6.90699	3.30249e-08	2.56373e-07	311494	Rin2	0.258879	0.136055	0.329551	311494
ENSRNOG00000003590	Tom1l2	0.658799	3.31509e-08	2.5721e-07	360537	Tom1l2	0.200728	0.16194	0.36724	360537
ENSRNOG00000019217	Adrb2	2.005	3.37553e-08	2.61756e-07	NA	Adrb2	1.52447	1.72976e-05	0.000255858	NA
ENSRNOG00000000907	Alox5ap	1.31578	3.42403e-08	2.65372e-07	29624	Alox5ap	-0.00127938	0.991629	0.995968	29624
ENSRNOG00000004807	Arf2	0.673244	3.46339e-08	2.68275e-07	79119	Arf2	0.394057	0.027169	0.109024	79119
ENSRNOG00000013005	Rpa2	-0.815367	3.51219e-08	2.71907e-07	59102	Rpa2	0.0545045	0.679759	0.839245	59102
ENSRNOG00000000692	Ung	0.799931	3.55369e-08	2.74969e-07	304577	Ung	1.30908	9.40921e-12	4.57453e-10	304577
ENSRNOG00000028448	Elovl1	-0.34775	3.61552e-08	2.796e-07	679532	Elovl1	-0.102356	0.32174	0.556787	679532
ENSRNOG00000009936	Dido1	-0.261737	3.65561e-08	2.82546e-07	362286	Dido1	-0.18424	0.0165999	0.0758894	362286
ENSRNOG00000020716	Axl	1.83691	3.65934e-08	2.8268e-07	308444	Axl	1.34039	0.00481445	0.0294195	308444
ENSRNOG00000036631	Ptgdr2	4.22237	3.68804e-08	2.84742e-07	309212	NA	NA	NA	NA	NA
ENSRNOG00000014902	Stx11	-0.462169	3.73108e-08	2.87907e-07	292483	Stx11	-0.149339	0.0601753	0.190931	292483
ENSRNOG00000000122	Ak2	-0.524586	3.75403e-08	2.89521e-07	24184	Ak2	-0.218592	0.0423902	0.149154	24184
ENSRNOG00000008088	Btbd3	-0.612914	3.79831e-08	2.92776e-07	311462	Btbd3	-0.120869	0.426635	0.656402	311462
ENSRNOG00000008626	Manea	0.755988	3.82597e-08	2.94748e-07	140808	Manea	1.03509	9.13908e-07	1.92948e-05	140808
ENSRNOG00000046667	Fosb	1.77719	3.8722e-08	2.98147e-07	100360880	Fosb	0.485015	0.0261776	0.106305	100360880
ENSRNOG00000015415	Rhoq	-0.437025	3.99198e-08	3.07202e-07	NA	Rhoq	-0.594945	1.21978e-06	2.48082e-05	NA
ENSRNOG00000004100	Trib1	1.04117	4.05949e-08	3.12228e-07	78969	Trib1	-0.383948	0.0580116	0.186066	78969
ENSRNOG00000012698	Chsy1	0.390704	4.09679e-08	3.14926e-07	292999	Chsy1	0.0871867	0.376079	0.612395	292999
ENSRNOG00000048951	LOC100364500	-0.626361	4.14168e-08	3.18203e-07	NA	LOC100364500	-0.497511	0.000774341	0.00665442	NA
ENSRNOG00000010186	Cdv3	0.364831	4.15353e-08	3.18941e-07	315970	Cdv3	0.465605	4.13761e-08	1.13463e-06	315970
ENSRNOG00000004794	Rtn1	2.01885	4.22194e-08	3.24018e-07	116644	Rtn1	0.518323	0.0249224	0.102434	116644
ENSRNOG00000022094	Lacc1	0.655011	4.34445e-08	3.33239e-07	313790	Lacc1	-0.325902	0.0519698	0.172709	313790
ENSRNOG00000020497	Plekha1	-0.478007	4.35473e-08	3.33847e-07	361659	Plekha1	-0.0649893	0.526447	0.736195	361659
ENSRNOG00000000925	Psph	1.12936	4.36851e-08	3.34722e-07	304429	Psph	1.66508	4.64291e-12	2.32203e-10	304429
ENSRNOG00000025584	Agap2	-0.414568	4.39178e-08	3.36323e-07	65218	Agap2	-0.369324	0.00100467	0.008323	65218
ENSRNOG00000028273	Tmem150b	1.50735	4.45114e-08	3.40684e-07	308346	Tmem150b	0.336542	0.0774556	0.22661	308346
ENSRNOG00000012357	Unc45a	-0.32827	4.49138e-08	3.43579e-07	308759	Unc45a	-0.23893	0.0203718	0.0882269	308759
ENSRNOG00000011853	Mbd2	-0.372553	4.54365e-08	3.47389e-07	680172	Mbd2	-0.203603	0.0728077	0.21739	680172
ENSRNOG00000032375	Capn13	-0.991992	4.65279e-08	3.55542e-07	362701	Capn13	-0.15086	0.215577	0.440511	362701
ENSRNOG00000011448	Eri1	-0.459298	4.66927e-08	3.56608e-07	361159	Eri1	-0.206344	0.0527969	0.174839	361159
ENSRNOG00000046309	Gpr68	1.50308	4.71975e-08	3.60269e-07	314386	Gpr68	0.350877	0.0534434	0.176397	314386
ENSRNOG00000017941	Optn	0.557732	4.7658e-08	3.63588e-07	246294	Optn	0.125775	0.389737	0.626361	246294
ENSRNOG00000060821	Rnf114	-0.410114	4.9568e-08	3.77956e-07	362277	Rnf114	0.0738161	0.61629	0.796813	362277
ENSRNOG00000013024	Csgalnact1	3.29767	4.9615e-08	3.7811e-07	306375	Csgalnact1	0.356274	0.0534555	0.176397	306375
ENSRNOG00000061366	AABR07037528.1	-0.389724	5.12247e-08	3.90168e-07	NA	AABR07037528.1	0.0626488	0.558514	0.759059	NA
ENSRNOG00000026178	Adpgk	0.962796	5.1761e-08	3.94041e-07	315722	Adpgk	0.38588	0.0296226	0.116047	315722
ENSRNOG00000045560	Gvin1	0.589193	5.19089e-08	3.94954e-07	499229	Gvin1	0.385418	0.000256011	0.00260995	499229
ENSRNOG00000011284	Sgms2	-0.563423	5.22143e-08	3.97065e-07	310849	Sgms2	0.0865251	0.547202	0.751998	310849
ENSRNOG00000008855	Gjb2	1.2027	5.46748e-08	4.15552e-07	394266	Gjb2	-0.224739	0.159017	0.363455	394266
ENSRNOG00000025079	Fam126b	0.661605	5.53858e-08	4.2073e-07	NA	Fam126b	0.137861	0.382173	0.618441	NA
ENSRNOG00000047598	Ctdsp2	-0.388216	5.55167e-08	4.21498e-07	NA	Ctdsp2	-0.185235	0.0613206	0.193454	NA
ENSRNOG00000021144	Cebpg	0.564171	5.63328e-08	4.27464e-07	NA	Cebpg	0.711801	1.74398e-12	9.41673e-11	NA
ENSRNOG00000008444	Cbl	-0.274262	5.67024e-08	4.30038e-07	500985	Cbl	-0.179589	0.144098	0.342471	500985
ENSRNOG00000003003	Tbc1d19	2.00282	5.76127e-08	4.36708e-07	289657	Tbc1d19	-0.118506	0.388065	0.624456	289657
ENSRNOG00000000519	Stk38	-0.302353	5.78677e-08	4.38406e-07	361813	Stk38	-0.399263	2.21385e-05	0.00031858	361813
ENSRNOG00000002376	Clasp1	-0.296686	5.93588e-08	4.49463e-07	304740	Clasp1	-0.321453	5.86928e-06	9.94762e-05	304740
ENSRNOG00000011068	Papss2	0.599499	5.95192e-08	4.50436e-07	294103	Papss2	-0.310199	0.0953048	0.261702	294103
ENSRNOG00000042389	Bcl10	-0.370727	6.1854e-08	4.67855e-07	83477	Bcl10	0.0272997	0.754184	0.883145	83477
ENSRNOG00000048622	Sin3b	-0.396487	6.21789e-08	4.70062e-07	683381	Sin3b	-0.306547	0.0065592	0.0373504	683381
ENSRNOG00000011782	Got2	-0.408128	6.24043e-08	4.71514e-07	25721	Got2	-0.411126	0.00184808	0.0137346	25721
ENSRNOG00000002142	Cds1	1.11304	6.34149e-08	4.78894e-07	81925	Cds1	0.0311661	0.803042	0.911362	81925
ENSRNOG00000007422	Vav2	-0.399736	6.37555e-08	4.81209e-07	296603	Vav2	-0.462849	0.00142607	0.0111175	296603
ENSRNOG00000000498	Anks1a	-0.426089	6.44482e-08	4.86178e-07	309639	Anks1a	-0.379513	0.000634546	0.00563154	309639
ENSRNOG00000010775	Arrdc4	0.389818	6.61847e-08	4.98861e-07	293019	Arrdc4	0.845636	7.51353e-18	6.74174e-16	293019
ENSRNOG00000057619	LOC100912068	4.25264	6.61999e-08	4.98861e-07	NA	LOC100912068	0.0794809	0.494737	0.712363	NA
ENSRNOG00000045775	Rnpepl1	-0.327821	6.78488e-08	5.11014e-07	684035	Rnpepl1	-0.190287	0.0489862	0.165913	684035
ENSRNOG00000017765	Net1	-0.350246	6.82297e-08	5.1361e-07	307098	Net1	-0.697484	1.14946e-11	5.54421e-10	307098
ENSRNOG00000017804	Septin1	1.01944	6.99064e-08	5.25952e-07	293507	Septin1	-0.523873	0.0144822	0.0684722	293507
ENSRNOG00000017956	Golga7	-0.503012	7.22104e-08	5.42998e-07	361171	Golga7	-0.0195513	0.866901	0.940731	361171
ENSRNOG00000014118	Klkb1	1.28346	7.2499e-08	5.44878e-07	25048	Klkb1	0.0587649	0.42355	0.654085	25048
ENSRNOG00000062086	AABR07006627.3	-0.548089	7.42881e-08	5.58028e-07	NA	AABR07006627.3	-0.284823	0.0548412	0.179342	NA
ENSRNOG00000056783	Cd69	0.854697	7.58987e-08	5.69824e-07	29187	Cd69	1.59043	5.25841e-11	2.29173e-09	29187
ENSRNOG00000023768	Rundc1	-0.511023	7.63881e-08	5.73194e-07	303552	Rundc1	-0.131855	0.221389	0.447064	303552
ENSRNOG00000022173	Gatad2a	-0.289108	7.77787e-08	5.83319e-07	290669	Gatad2a	-0.248875	0.00365189	0.0236875	290669
ENSRNOG00000016346	Prkcd	-0.277966	7.87753e-08	5.90481e-07	170538	Prkcd	-0.190434	0.0516293	0.171765	170538
ENSRNOG00000050343	Jmy	0.83391	7.96758e-08	5.96915e-07	683593	Jmy	0.790651	0.00115461	0.00933425	683593
ENSRNOG00000021904	Tecpr2	0.782417	7.9816e-08	5.97649e-07	314456	Tecpr2	0.385886	0.0163513	0.0750414	314456
ENSRNOG00000018735	Cd74	-0.546257	8.23558e-08	6.1634e-07	25599	Cd74	-0.20463	0.129385	0.317619	25599
ENSRNOG00000012536	Sgms1	0.600768	8.38514e-08	6.27202e-07	353229	Sgms1	-0.460275	0.00415352	0.0262619	353229
ENSRNOG00000006925	Zfp786	2.18595	8.4006e-08	6.28026e-07	100158223	Zfp786	1.70309	1.67238e-06	3.25487e-05	100158223
ENSRNOG00000003673	Nup85	-0.488443	8.41365e-08	6.2867e-07	287830	Nup85	-0.266998	0.112268	0.289153	287830
ENSRNOG00000033262	Reep6	2.06707	8.43656e-08	6.30048e-07	362835	NA	NA	NA	NA	NA
ENSRNOG00000006118	Klf10	1.46083	8.82286e-08	6.5855e-07	81813	Klf10	0.0558219	0.657094	0.824584	81813
ENSRNOG00000005342	Rassf5	0.60363	8.85302e-08	6.60453e-07	54355	Rassf5	0.02148	0.875915	0.946203	54355
ENSRNOG00000017932	St3gal2	-0.328869	8.98097e-08	6.69646e-07	64442	St3gal2	-0.447551	0.000102833	0.00120544	64442
ENSRNOG00000010450	Elovl7	-1.1329	9.08913e-08	6.77353e-07	361895	Elovl7	0.229188	0.127274	0.314461	361895
ENSRNOG00000014453	Anxa5	0.539626	9.11735e-08	6.79099e-07	25673	Anxa5	-0.125136	0.295241	0.529373	25673
ENSRNOG00000003773	Hmox2	-0.319677	9.13598e-08	6.80128e-07	79239	Hmox2	0.0341146	0.765511	0.889839	79239
ENSRNOG00000019014	Ndst1	2.40849	9.20951e-08	6.85242e-07	29633	Ndst1	0.257754	0.143113	0.340963	29633
ENSRNOG00000009481	Ddhd1	0.526904	9.22597e-08	6.86106e-07	305816	Ddhd1	0.161686	0.118337	0.299085	305816
ENSRNOG00000010208	Timp1	1.43117	9.30311e-08	6.91479e-07	116510	Timp1	1.53183	1.06783e-06	2.20486e-05	116510
ENSRNOG00000058359	Fkbp8	-0.268069	9.3496e-08	6.9457e-07	290652	Fkbp8	-0.323088	0.00304891	0.0205383	290652
ENSRNOG00000016552	Hmgcs1	-0.458504	9.4988e-08	7.05061e-07	29637	Hmgcs1	-0.0416857	0.707996	0.855752	29637
ENSRNOG00000060723	AABR07071244.1	0.382994	9.50079e-08	7.05061e-07	NA	AABR07071244.1	0.466121	1.66994e-06	3.25487e-05	NA
ENSRNOG00000008015	Fos	1.68405	9.57488e-08	7.10187e-07	314322	Fos	0.981253	0.000719361	0.00626578	314322
ENSRNOG00000015434	Midn	-0.31428	9.64047e-08	7.14678e-07	314623	Midn	-0.19799	0.0143642	0.0679668	314623
ENSRNOG00000010833	Mthfd2	0.535537	9.69802e-08	7.18567e-07	680308	Mthfd2	0.575826	9.6182e-07	2.01322e-05	680308
ENSRNOG00000013791	Enpp3	-1.97984	9.98265e-08	7.3927e-07	54410	Enpp3	0.188856	0.244875	0.476361	54410
ENSRNOG00000056721	Fancm	0.695942	1e-07	7.40169e-07	NA	Fancm	0.00446502	0.978861	0.991204	NA
ENSRNOG00000017219	Vac14	-0.283933	1.00203e-07	7.41283e-07	307842	Vac14	-0.259791	0.00165895	0.0125937	307842
ENSRNOG00000012940	Vps41	-0.538103	1.01575e-07	7.51038e-07	306991	Vps41	-0.298579	0.00295838	0.0200339	306991
ENSRNOG00000015389	Stag1	-0.2719	1.02031e-07	7.54017e-07	315958	Stag1	-0.0334933	0.720429	0.863002	315958
ENSRNOG00000010219	Ralgds	1.55082	1.02907e-07	7.60091e-07	29622	Ralgds	0.444534	0.030112	0.117398	29622
ENSRNOG00000017854	Ucp2	-0.387415	1.05755e-07	7.80722e-07	54315	Ucp2	-0.496107	0.000243871	0.00250924	54315
ENSRNOG00000010957	Braf	0.752647	1.08773e-07	8.02584e-07	114486	Braf	0.378137	0.00588157	0.0343739	114486
ENSRNOG00000006833	Rb1cc1	0.331404	1.0996e-07	8.10918e-07	312927	Rb1cc1	0.536006	2.41016e-06	4.55281e-05	312927
ENSRNOG00000016635	LOC361646	0.48262	1.11814e-07	8.2416e-07	NA	LOC361646	0.0907348	0.431599	0.660331	NA
ENSRNOG00000047967	Arhgef19	1.84517	1.13366e-07	8.35169e-07	362648	Arhgef19	0.408413	0.0389799	0.140773	362648
ENSRNOG00000008841	Orc1	-1.98293	1.14466e-07	8.42401e-07	313479	Orc1	0.157951	0.246186	0.477364	313479
ENSRNOG00000002488	Galnt10	-0.446161	1.14467e-07	8.42401e-07	170501	Galnt10	-0.339744	0.00429314	0.0269936	170501
ENSRNOG00000015059	Mcfd2	0.725329	1.1463e-07	8.43165e-07	246117	Mcfd2	0.993237	8.53123e-09	2.6694e-07	246117
ENSRNOG00000021125	Prdx5	-0.477459	1.18579e-07	8.71755e-07	113898	Prdx5	0.168709	0.246962	0.478437	113898
ENSRNOG00000052758	Fam49a	-0.283694	1.20749e-07	8.87251e-07	NA	Fam49a	-0.131829	0.176924	0.389924	NA
ENSRNOG00000032539	Spag8	1.20836	1.21196e-07	8.9007e-07	362508	Spag8	1.21313	4.73246e-05	0.000616989	362508
ENSRNOG00000012015	Lrrc49	0.857126	1.21839e-07	8.94332e-07	300763	Lrrc49	0.00126588	0.994666	0.997691	300763
ENSRNOG00000000231	Kctd17	0.976037	1.22829e-07	9.01132e-07	300317	Kctd17	-0.00428489	0.958087	0.983474	300317
ENSRNOG00000049471	Steap3	3.54511	1.2648e-07	9.27436e-07	170824	Steap3	3.04284	1.35792e-05	0.000206875	170824
ENSRNOG00000048932	Smagp	-0.814387	1.26723e-07	9.28733e-07	NA	Smagp	-0.0136347	0.906364	0.960517	NA
ENSRNOG00000002407	Pdxdc1	-0.427592	1.27446e-07	9.33552e-07	304721	Pdxdc1	0.219043	0.152375	0.354328	304721
ENSRNOG00000014347	Slc4a2	-0.310404	1.28989e-07	9.4436e-07	24780	Slc4a2	-0.0958029	0.334487	0.570236	24780
ENSRNOG00000016038	Mgmt	-0.803257	1.29394e-07	9.46836e-07	25332	Mgmt	-0.445477	0.00389777	0.0249421	25332
ENSRNOG00000032327	Pdia5	0.292127	1.29566e-07	9.47605e-07	360722	Pdia5	0.698223	4.68451e-09	1.52035e-07	360722
ENSRNOG00000017952	Septin2	-0.274032	1.29664e-07	9.47831e-07	117515	Septin2	-0.107826	0.158849	0.363274	117515
ENSRNOG00000011421	Smap2	-0.320806	1.30533e-07	9.53696e-07	298500	Smap2	-0.136779	0.0767285	0.225538	298500
ENSRNOG00000010574	Ptpn1	-0.338603	1.3093e-07	9.56101e-07	24697	Ptpn1	-0.166148	0.0651538	0.201108	24697
ENSRNOG00000052721	Kdm6a	0.445103	1.32331e-07	9.65789e-07	103689969	Kdm6a	0.62796	3.04657e-06	5.61591e-05	103689969
ENSRNOG00000015425	Ssx2ip	0.76687	1.32393e-07	9.65789e-07	308023	Ssx2ip	0.148618	0.270933	0.503456	308023
ENSRNOG00000018107	Zfand5	-0.278235	1.3265e-07	9.67164e-07	293960	Zfand5	0.264281	0.0109708	0.0551161	293960
ENSRNOG00000020623	Aldh16a1	-0.415195	1.32811e-07	9.67835e-07	361571	Aldh16a1	-0.232792	0.0266459	0.107633	361571
ENSRNOG00000036913	Resf1	-0.468302	1.32889e-07	9.67908e-07	316982	Resf1	0.676016	2.50926e-05	0.000356052	316982
ENSRNOG00000014615	Grk6	-0.43537	1.34872e-07	9.81849e-07	59076	Grk6	-0.195931	0.0878028	0.247965	59076
ENSRNOG00000043210	Ppp3r1	-0.286895	1.35292e-07	9.84394e-07	NA	Ppp3r1	0.103975	0.33745	0.573768	NA
ENSRNOG00000042292	AABR07004993.1	0.754664	1.38076e-07	1.00414e-06	NA	AABR07004993.1	0.422195	0.00413997	0.0262169	NA
ENSRNOG00000027921	Rlf	-0.330822	1.41253e-07	1.02672e-06	313566	Rlf	0.187403	0.0381925	0.138792	313566
ENSRNOG00000032700	Zbtb34	-0.403535	1.41955e-07	1.03129e-06	689174	Zbtb34	0.063773	0.554684	0.756292	689174
ENSRNOG00000059015	Triobp	-0.253637	1.443e-07	1.04779e-06	362956	Triobp	-0.153923	0.165022	0.37168	362956
ENSRNOG00000017071	Babam1	-0.482488	1.45355e-07	1.0549e-06	290631	Babam1	-0.27396	0.0396655	0.142448	290631
ENSRNOG00000002339	Mark1	1.86801	1.45511e-07	1.05549e-06	117016	Mark1	-0.157952	0.32344	0.558899	117016
ENSRNOG00000023861	Snap91	-0.724328	1.45588e-07	1.05552e-06	65178	Snap91	-0.572839	0.00599216	0.0348534	65178
ENSRNOG00000018507	Gfpt1	-0.292721	1.45785e-07	1.0564e-06	297417	Gfpt1	0.70406	1.13205e-13	7.04818e-12	297417
ENSRNOG00000042561	Cks1b	1.33321	1.46028e-07	1.05762e-06	499655	Cks1b	1.71075	4.72117e-07	1.05324e-05	499655
ENSRNOG00000012035	Rnf181	0.483068	1.56659e-07	1.13404e-06	297337	Rnf181	0.841441	5.46174e-12	2.72039e-10	297337
ENSRNOG00000014617	Tgoln2	-0.221509	1.56883e-07	1.13508e-06	192152	Tgoln2	0.247637	0.0212145	0.0907081	192152
ENSRNOG00000059270	AC119015.4	-1.0832	1.57959e-07	1.14228e-06	NA	AC119015.4	-0.120686	0.441671	0.668698	NA
ENSRNOG00000051061	Prep	0.480985	1.58042e-07	1.1423e-06	83471	Prep	0.0906968	0.459346	0.683335	83471
ENSRNOG00000059406	Ier5	-0.325039	1.5937e-07	1.1513e-06	498256	Ier5	0.211579	0.0871262	0.246609	498256
ENSRNOG00000020744	Adar	-0.406367	1.59663e-07	1.15283e-06	81635	Adar	0.173904	0.233102	0.461777	81635
ENSRNOG00000001989	Alcam	0.34097	1.61901e-07	1.1684e-06	79559	Alcam	0.025455	0.808926	0.913504	79559
ENSRNOG00000001700	Whrn	1.582	1.62701e-07	1.17357e-06	313255	Whrn	0.158613	0.313973	0.548902	313255
ENSRNOG00000010843	Nhlrc3	-0.377108	1.63532e-07	1.17896e-06	NA	Nhlrc3	-0.147877	0.152038	0.354001	NA
ENSRNOG00000000528	Fgd2	-0.332611	1.6449e-07	1.18526e-06	309653	Fgd2	-0.690471	1.65538e-06	3.2321e-05	309653
ENSRNOG00000015621	Nsd3	-0.327239	1.64927e-07	1.18781e-06	290831	Nsd3	-0.0166122	0.8577	0.936165	290831
ENSRNOG00000000921	Ubl3	0.401948	1.68152e-07	1.21042e-06	363869	Ubl3	0.137021	0.141736	0.338608	363869
ENSRNOG00000001764	Vps8	0.445644	1.68675e-07	1.21357e-06	287990	Vps8	0.190254	0.0492021	0.166135	287990
ENSRNOG00000007102	Acss1	1.14291	1.71484e-07	1.23315e-06	296259	Acss1	0.545173	0.0139832	0.0667074	296259
ENSRNOG00000052873	Npnt	1.57197	1.71594e-07	1.23332e-06	686753	Npnt	-0.0626153	0.390299	0.626695	686753
ENSRNOG00000007568	Spata6	1.33742	1.72313e-07	1.23785e-06	171413	Spata6	0.994001	0.000125061	0.00142362	171413
ENSRNOG00000023005	LOC681325	1.94956	1.75665e-07	1.26129e-06	681325	LOC681325	1.24288	6.26063e-06	0.000105377	681325
ENSRNOG00000001302	Adora2a	-0.580305	1.77026e-07	1.27042e-06	25369	Adora2a	-0.0262852	0.806392	0.912028	25369
ENSRNOG00000015113	Mocos	0.876659	1.77511e-07	1.27326e-06	361300	Mocos	0.359245	0.0594266	0.189343	361300
ENSRNOG00000009071	Gripap1	0.531304	1.7794e-07	1.27568e-06	116493	Gripap1	0.441284	0.00230709	0.0164679	116493
ENSRNOG00000006108	Gngt2	0.924103	1.78345e-07	1.27795e-06	NA	Gngt2	-0.122359	0.345858	0.582781	NA
ENSRNOG00000012568	Madd	-0.364051	1.84864e-07	1.32399e-06	94193	Madd	-0.183135	0.00880602	0.0467014	94193
ENSRNOG00000019859	Pla2g15	-0.810195	1.86419e-07	1.33444e-06	361401	Pla2g15	-0.157179	0.32847	0.563972	361401
ENSRNOG00000014504	Il1r1	-1.87463	1.86836e-07	1.33676e-06	25663	Il1r1	0.446835	0.00179846	0.0134394	25663
ENSRNOG00000016535	Ccl22	-0.716803	1.87151e-07	1.33833e-06	117551	Ccl22	0.0227592	0.828575	0.924017	117551
ENSRNOG00000009515	Pgm3	0.852119	1.88887e-07	1.34941e-06	363109	Pgm3	0.920209	3.35748e-07	7.61549e-06	363109
ENSRNOG00000014353	Sympk	-0.366345	1.88891e-07	1.34941e-06	292683	Sympk	-0.14082	0.129552	0.317873	292683
ENSRNOG00000023150	Gpi	-0.256997	1.89341e-07	1.35194e-06	292804	Gpi	-0.049053	0.531084	0.739643	292804
ENSRNOG00000038436	RGD1307100	0.258542	1.9102e-07	1.36324e-06	NA	RGD1307100	0.14508	0.0574443	0.184812	NA
ENSRNOG00000007271	Map3k9	0.725395	1.93639e-07	1.38124e-06	500690	Map3k9	0.0350464	0.815778	0.917568	500690
ENSRNOG00000001709	Ap2m1	-0.202913	1.94023e-07	1.38328e-06	116563	Ap2m1	0.0234502	0.77765	0.897198	116563
ENSRNOG00000008747	Plekha5	0.412331	1.96774e-07	1.40219e-06	246237	Plekha5	0.495572	1.80954e-07	4.39876e-06	246237
ENSRNOG00000032703	Rasgrp3	1.01113	1.96923e-07	1.40254e-06	313874	Rasgrp3	-0.0247692	0.831366	0.924725	313874
ENSRNOG00000026753	Mpzl3	-0.510724	2.00835e-07	1.4294e-06	NA	Mpzl3	-0.323436	0.0496884	0.167407	NA
ENSRNOG00000000164	Lamp2	-0.431584	2.00896e-07	1.4294e-06	24944	Lamp2	0.0582948	0.608483	0.792149	24944
ENSRNOG00000021611	Clip2	-0.304012	2.02389e-07	1.4393e-06	29264	Clip2	-0.13825	0.19714	0.417639	29264
ENSRNOG00000030736	H2ac20	0.833898	2.0314e-07	1.44392e-06	NA	H2ac20	0.581448	0.000429037	0.00406486	NA
ENSRNOG00000031203	Scfd1	0.539009	2.04451e-07	1.4525e-06	54350	Scfd1	0.965574	2.25118e-10	9.00693e-09	54350
ENSRNOG00000010918	Cebpa	2.20911	2.05195e-07	1.45706e-06	NA	Cebpa	0.956937	0.00668925	0.0378972	NA
ENSRNOG00000054539	Hist1h2ail1	1.59892	2.05957e-07	1.46174e-06	NA	Hist1h2ail1	0.124542	0.413892	0.646311	NA
[truncated: 12,447 more rows]

## Sheet: Table 2
ID	Description	GeneRatio	BgRatio	pvalue	p.adjust	qvalue	geneID	Count
GO:0034976	response to endoplasmic reticulum stress	29/235	226/10697	1.07312340844844e-14	3.35565689821828e-11	3.03185602976381e-11	Pdia6/Hyou1/Hspa5/Pdia4/Dnajb9/Hsp90b1/Pdia3/Sdf2l1/Stt3b/Dnajc3/Herpud1/Sel1l/Calr/Edem1/Syvn1/Ficd/Tmed2/Creb3l2/Ddit3/Creb3l1/Tbl2/Ufl1/Uba5/Sesn2/Trib3/Chac1/Wfs1/Fcgr2b/Cebpb	29
GO:0006986	response to unfolded protein	18/235	91/10697	8.43366140665731e-13	1.31860296093087e-09	1.19136564291938e-09	Pdia6/Hspa5/Dnajb9/Stt3b/Dnajc3/Herpud1/Edem1/Ficd/Tmed2/Creb3l2/Ddit3/Creb3l1/Tbl2/Ufl1/Dnajb5/Chac1/Wfs1/Hspa4l	18
GO:0035966	response to topologically incorrect protein	19/235	111/10697	2.92666010581163e-12	3.05055538362432e-09	2.75619499087663e-09	Pdia6/Hspa5/Dnajb9/Sdf2l1/Stt3b/Dnajc3/Herpud1/Edem1/Ficd/Tmed2/Creb3l2/Ddit3/Creb3l1/Tbl2/Ufl1/Dnajb5/Chac1/Wfs1/Hspa4l	19
GO:0006457	protein folding	17/235	153/10697	3.93847489373714e-08	3.07890274817901e-05	2.78180700389223e-05	Pdia6/Hyou1/Hspa5/Pdia4/Hsp90b1/Pdia3/Sdf2l1/Txndc5/Dnajc3/Calr/Dnajb11/Ppib/Ero1b/Dnajb5/Fkbp2/Hspa2/Hspa4l	17
GO:0030968	endoplasmic reticulum unfolded protein response	11/235	60/10697	6.04654236742722e-08	3.78150759658899e-05	3.41661467666835e-05	Pdia6/Hspa5/Dnajb9/Herpud1/Ficd/Tmed2/Ddit3/Creb3l1/Tbl2/Ufl1/Wfs1	11
GO:1903573	negative regulation of response to endoplasmic reticulum stress	9/235	40/10697	1.54527581590751e-07	8.05346246057129e-05	7.27635138578202e-05	Pdia6/Hyou1/Hspa5/Dnajb9/Herpud1/Syvn1/Creb3l1/Ufl1/Wfs1	9
GO:0034620	cellular response to unfolded protein	11/235	70/10697	3.146574576565e-07	0.000115061563744328	0.00010395880938171	Pdia6/Hspa5/Dnajb9/Herpud1/Ficd/Tmed2/Ddit3/Creb3l1/Tbl2/Ufl1/Wfs1	11
GO:0070059	intrinsic apoptotic signaling pathway in response to endoplasmic reticulum stress	10/235	56/10697	3.17532611281707e-07	0.000115061563744328	0.00010395880938171	Hyou1/Herpud1/Syvn1/Ddit3/Creb3l1/Trib3/Chac1/Wfs1/Fcgr2b/Cebpb	10
GO:1905897	regulation of response to endoplasmic reticulum stress	11/235	71/10697	3.65216664173696e-07	0.000115061563744328	0.00010395880938171	Pdia6/Hyou1/Hspa5/Dnajb9/Herpud1/Syvn1/Ficd/Creb3l1/Ufl1/Wfs1/Fcgr2b	11
GO:0006520	amino acid metabolic process	18/235	199/10697	3.67961508616336e-07	0.000115061563744328	0.00010395880938171	Oat/Asns/Vars1/Odc1/Eprs1/Sars1/Gars1/Iars1/Nars1/Gpt2/Mtr/Psat1/Tars1/Phgdh/Cars1/Slc7a7/Pm20d1/Psph	18
GO:0035967	cellular response to topologically incorrect protein	12/235	89/10697	5.08425499325135e-07	0.000144531503308154	0.00013058507561614	Pdia6/Hspa5/Dnajb9/Sdf2l1/Herpud1/Ficd/Tmed2/Ddit3/Creb3l1/Tbl2/Ufl1/Wfs1	12
GO:0006418	tRNA aminoacylation for protein translation	8/235	40/10697	2.01866516867404e-06	0.000526030498536976	0.000475271694098343	Vars1/Eprs1/Sars1/Gars1/Iars1/Nars1/Tars1/Cars1	8
GO:0043039	tRNA aminoacylation	8/235	42/10697	2.98293480010613e-06	0.000717510547687066	0.000648275061010919	Vars1/Eprs1/Sars1/Gars1/Iars1/Nars1/Tars1/Cars1	8
GO:0043038	amino acid activation	8/235	43/10697	3.59597021299222e-06	0.000803185632573334	0.000725683011403844	Vars1/Eprs1/Sars1/Gars1/Iars1/Nars1/Tars1/Cars1	8
GO:0036503	ERAD pathway	11/235	94/10697	6.31608675643106e-06	0.00131669355249066	0.00118964048100077	Hspa5/Dnajb9/Hsp90b1/Sdf2l1/Stt3b/Herpud1/Sel1l/Calr/Edem1/Syvn1/Wfs1	11
GO:0036498	IRE1-mediated unfolded protein response	5/235	14/10697	8.35072955462424e-06	0.00153604301866529	0.00138782403248368	Pdia6/Hspa5/Dnajb9/Ficd/Ufl1	5
GO:1900102	negative regulation of endoplasmic reticulum unfolded protein response	5/235	14/10697	8.35072955462424e-06	0.00153604301866529	0.00138782403248368	Pdia6/Hspa5/Dnajb9/Ufl1/Wfs1	5
GO:1900101	regulation of endoplasmic reticulum unfolded protein response	6/235	24/10697	1.0187576173147e-05	0.00176980837185727	0.00159903242390214	Pdia6/Hspa5/Dnajb9/Ficd/Ufl1/Wfs1	6
GO:0006487	protein N-linked glycosylation	8/235	50/10697	1.16612797869609e-05	0.00191920115230667	0.00173400969242123	Stt3b/Rpn2/Ostc/Rpn1/Nus1/Alg2/Krtcap2/Alg12	8
GO:0015711	organic anion transport	18/235	257/10697	1.42248710381365e-05	0.00222405858681264	0.00200945020349254	Slc35b1/Eprs1/Cptp/Il1rn/Slc6a9/Slc17a9/Ctns/Slc3a2/Slc25a42/Slc7a5/Slc7a3/Abcd2/Sfxn1/Slc7a7/Slc39a14/Erfe/Acacb/Slco4a1	18
GO:0030433	ubiquitin-dependent ERAD pathway	9/235	72/10697	2.61041396120072e-05	0.00388703069365459	0.0035119554244926	Hspa5/Dnajb9/Hsp90b1/Stt3b/Herpud1/Calr/Edem1/Syvn1/Wfs1	9
GO:1902235	regulation of endoplasmic reticulum stress-induced intrinsic apoptotic signaling pathway	6/235	29/10697	3.27924746101236e-05	0.00452133651016256	0.0040850545144249	Hyou1/Herpud1/Syvn1/Creb3l1/Wfs1/Fcgr2b	6
GO:1902236	negative regulation of endoplasmic reticulum stress-induced intrinsic apoptotic signaling pathway	5/235	18/10697	3.32557530328554e-05	0.00452133651016256	0.0040850545144249	Hyou1/Herpud1/Syvn1/Creb3l1/Wfs1	5
GO:0006869	lipid transport	18/235	286/10697	5.89391903964173e-05	0.0076792853487332	0.00693828013263088	Nucb2/Hdlbp/Nus1/Atp8b4/Eprs1/Atp8b2/Cptp/Surf1/Ttc39b/Vldlr/Dab2/Abcd2/Nrg1/Abca5/Erfe/Abca17/Slco4a1/Soat2	18
GO:0044283	small molecule biosynthetic process	22/235	400/10697	6.89177504162198e-05	0.00862023222206077	0.00778843124703722	Isyna1/Oat/Nus1/Asns/Sesn2/Mthfd1l/Gpt2/Mtr/Psat1/Trib3/Ptafr/Tbxas1/Pck2/Phgdh/Dab2/Abcd2/Psph/Gsto1/Slc39a14/Hpgds/Erfe/Acacb	22
GO:0015804	neutral amino acid transport	6/235	34/10697	8.46928384854589e-05	0.00980868540533444	0.00886220578927765	Slc6a9/Ctns/Slc3a2/Slc7a5/Sfxn1/Slc7a7	6
GO:0045047	protein targeting to ER	6/235	34/10697	8.46928384854589e-05	0.00980868540533444	0.00886220578927765	Hspa5/Herpud1/Edem1/Spcs3/Sec61a1/Zfand2a	6
GO:0042149	cellular response to glucose starvation	7/235	51/10697	0.000114758823023432	0.0128161014140812	0.0115794240975524	Hspa5/Asns/Tbl2/Sesn2/Vldlr/Slc3a2/Slc7a5	7
GO:0010876	lipid localization	19/235	330/10697	0.000120691258273735	0.0130138470559299	0.0117580884648531	Nucb2/Hdlbp/Nus1/Atp8b4/Eprs1/Atp8b2/Cptp/Surf1/Ttc39b/Vldlr/Dab2/Abcd2/Nrg1/Abca5/Erfe/Acacb/Abca17/Slco4a1/Soat2	19
GO:0006888	endoplasmic reticulum to Golgi vesicle-mediated transport	10/235	109/10697	0.000137512864450359	0.0140099455830581	0.0126580694275421	Hyou1/Sec24d/Tmed2/Bet1/Creb3l2/Ero1b/Tmed9/Tmed3/Lman1/Kdelr3	10
GO:0015802	basic amino acid transport	4/235	13/10697	0.000138889770730668	0.0140099455830581	0.0126580694275421	Slc3a2/Slc7a5/Slc7a3/Slc7a7	4
GO:0072599	establishment of protein localization to endoplasmic reticulum	6/235	38/10697	0.000161546402638889	0.0157301523467488	0.0142122865025075	Hspa5/Herpud1/Edem1/Spcs3/Sec61a1/Zfand2a	6
GO:0015807	L-amino acid transport	7/235	54/10697	0.000166004166115354	0.0157301523467488	0.0142122865025075	Slc6a9/Ctns/Slc3a2/Slc7a5/Slc7a3/Sfxn1/Slc7a7	7
GO:0030970	retrograde protein transport, ER to cytosol	5/235	26/10697	0.000221163827130852	0.0197594082125193	0.0178527432186228	Hsp90b1/Herpud1/Sel1l/Edem1/Syvn1	5
GO:1903513	endoplasmic reticulum to cytosol transport	5/235	26/10697	0.000221163827130852	0.0197594082125193	0.0178527432186228	Hsp90b1/Herpud1/Sel1l/Edem1/Syvn1	5
GO:0061077	chaperone-mediated protein folding	7/235	57/10697	0.000234361220372852	0.0203568760029419	0.0183925589321852	Hspa5/Pdia4/Sdf2l1/Ppib/Dnajb5/Fkbp2/Hspa2	7
GO:0002544	chronic inflammatory response	4/235	15/10697	0.000256124633811105	0.0216459927007386	0.0195572835604269	Il1rn/Ccl5/Cebpb/Ccl2	4
GO:0051604	protein maturation	20/235	381/10697	0.000275967773030253	0.0227092427964632	0.0205179363660166	Pdia6/Hyou1/Hspa5/Pdia4/Hsp90b1/Pdia3/Sdf2l1/Txndc5/Dnajc3/Calr/Dnajb11/Spcs3/Ppib/Sec11c/Ero1b/Dnajb5/Chac1/Fkbp2/Hspa2/Hspa4l	20
GO:0032868	response to insulin	16/235	269/10697	0.000290100758087479	0.0232601300138346	0.0210156662538946	Nucb2/Eprs1/Sesn2/Gpt2/Trib3/Sh2b2/Vldlr/Sort1/Tns2/Ccl5/Slc39a14/Grb10/Ccl2/Pid1/Erfe/Egr2	16
GO:0008645	hexose transmembrane transport	8/235	80/10697	0.000357568741689482	0.0272711574454393	0.0246396534709774	Sesn2/Trib3/Ctns/Sort1/Grb10/Pid1/Erfe/Acacb	8
GO:1904659	glucose transmembrane transport	8/235	80/10697	0.000357568741689482	0.0272711574454393	0.0246396534709774	Sesn2/Trib3/Ctns/Sort1/Grb10/Pid1/Erfe/Acacb	8
GO:1905952	regulation of lipid localization	10/235	125/10697	0.00042142608506772	0.0313761754287324	0.0283485617123248	Nucb2/Nus1/Eprs1/Surf1/Ttc39b/Dab2/Nrg1/Abca5/Erfe/Acacb	10
GO:0015749	monosaccharide transmembrane transport	8/235	83/10697	0.00045987224253013	0.0334423372649236	0.0302153512595072	Sesn2/Trib3/Ctns/Sort1/Grb10/Pid1/Erfe/Acacb	8
GO:1901607	alpha-amino acid biosynthetic process	6/235	46/10697	0.000473439697038565	0.0334671336706657	0.0302377549600481	Oat/Asns/Mtr/Psat1/Phgdh/Psph	6
GO:0046394	carboxylic acid biosynthetic process	13/235	201/10697	0.000488878156803588	0.0334671336706657	0.0302377549600481	Oat/Asns/Mthfd1l/Mtr/Psat1/Trib3/Tbxas1/Phgdh/Abcd2/Psph/Gsto1/Hpgds/Acacb	13
GO:0032368	regulation of lipid transport	9/235	105/10697	0.000492321122114047	0.0334671336706657	0.0302377549600481	Nucb2/Nus1/Eprs1/Surf1/Ttc39b/Dab2/Nrg1/Abca5/Erfe	9
GO:0016053	organic acid biosynthetic process	13/235	203/10697	0.000537097669183364	0.0357341364156677	0.0322860054666999	Oat/Asns/Mthfd1l/Mtr/Psat1/Trib3/Tbxas1/Phgdh/Abcd2/Psph/Gsto1/Hpgds/Acacb	13
GO:0002237	response to molecule of bacterial origin	18/235	345/10697	0.000599752433062288	0.039071372045537	0.0353012177705961	Havcr2/Il12rb2/Il1rn/Ptafr/Pck2/Vldlr/Klrk1/Fcgr2b/Slc7a5/Tlr1/F2r/Ccl5/Slpi/Pycard/Tlr6/Axl/Cebpb/Ccl2	18
GO:0051235	maintenance of location	15/235	262/10697	0.000667314177899817	0.0406254897413827	0.0367053723817586	Hspa5/Ibtk/Tmed2/Ddit3/Ttc39b/Tbccd1/F2r/Kdelr3/Gsto1/Nrg1/Ptprm/Trpm2/Acacb/Cxcr3/Soat2	15
GO:0008652	amino acid biosynthetic process	6/235	49/10697	0.000669105131204956	0.0406254897413827	0.0367053723817586	Oat/Asns/Mtr/Psat1/Phgdh/Psph	6
GO:0015849	organic acid transport	13/235	208/10697	0.000675575780796898	0.0406254897413827	0.0367053723817586	Eprs1/Il1rn/Slc6a9/Ctns/Slc3a2/Slc7a5/Slc7a3/Abcd2/Sfxn1/Slc7a7/Erfe/Acacb/Slco4a1	13
GO:0046942	carboxylic acid transport	13/235	208/10697	0.000675575780796898	0.0406254897413827	0.0367053723817586	Eprs1/Il1rn/Slc6a9/Ctns/Slc3a2/Slc7a5/Slc7a3/Abcd2/Sfxn1/Slc7a7/Erfe/Acacb/Slco4a1	13
GO:0097193	intrinsic apoptotic signaling pathway	15/235	263/10697	0.000694075335812573	0.0409504448129418	0.0369989712278242	Hyou1/Herpud1/Syvn1/Ddit3/Creb3l1/Ddit4/Trib3/Chac1/Wfs1/Fcgr2b/Bnip3/Pycard/Steap3/Cebpb/Plaur	15
GO:0070972	protein localization to endoplasmic reticulum	7/235	69/10697	0.000765299460237568	0.042001816445302	0.0379488917708887	Hspa5/Herpud1/Edem1/Spcs3/Sec61a1/Zfand2a/Kdelr3	7
GO:0006486	protein glycosylation	10/235	135/10697	0.000773283436467861	0.042001816445302	0.0379488917708887	Stt3b/Rpn2/Ostc/Rpn1/Gmppb/Nus1/Alg2/Krtcap2/Alg12/Galnt3	10
GO:0043413	macromolecule glycosylation	10/235	135/10697	0.000773283436467861	0.042001816445302	0.0379488917708887	Stt3b/Rpn2/Ostc/Rpn1/Gmppb/Nus1/Alg2/Krtcap2/Alg12/Galnt3	10
GO:0032609	type II interferon production	8/235	90/10697	0.000792487102741548	0.042001816445302	0.0379488917708887	Havcr2/Ddit3/Il12rb2/Lilrb4/Klrk1/Slc7a5/Pycard/Axl	8
GO:0032649	regulation of type II interferon production	8/235	90/10697	0.000792487102741548	0.042001816445302	0.0379488917708887	Havcr2/Ddit3/Il12rb2/Lilrb4/Klrk1/Slc7a5/Pycard/Axl	8
GO:0034219	carbohydrate transmembrane transport	8/235	90/10697	0.000792487102741548	0.042001816445302	0.0379488917708887	Sesn2/Trib3/Ctns/Sort1/Grb10/Pid1/Erfe/Acacb	8
GO:0071216	cellular response to biotic stimulus	14/235	240/10697	0.000837374886798471	0.0436411878503136	0.0394300736169666	Hspa5/Havcr2/Ddit3/Vldlr/Klrk1/Fcgr2b/Slc7a5/Tlr1/Ccl5/Pycard/Tlr6/Axl/Cebpb/Ccl2	14
GO:0032103	positive regulation of response to external stimulus	21/235	450/10697	0.00091796015367419	0.0470567442711343	0.0425160492228046	Calr/Havcr2/Klri1/Cptp/Emilin1/Coch/Cd300lf/Klrk1/Tlr1/Ccl5/Rnf125/Pycard/Tlr6/LOC681325/Nrg1/Cebpb/Ccl2/Hcfc2/Treml4/Pla2g7/Cxcr3	21
GO:0006865	amino acid transport	8/235	93/10697	0.000984243401551165	0.0496407922040402	0.0448507519484436	Il1rn/Slc6a9/Ctns/Slc3a2/Slc7a5/Slc7a3/Sfxn1/Slc7a7	8

## Sheet: Table 3
ID	Description	GeneRatio	BgRatio	pvalue	p.adjust	qvalue	geneID	Count
GO:0070098	chemokine-mediated signaling pathway	8/251	39/9615	5.88800198534412e-06	0.0162998237433006	0.0152113352864341	Cxcl1/Cxcl3/Stk39/Ccr9/Cxcl2/Cxcl6/Ccl3/Ackr3	8
GO:0045671	negative regulation of osteoclast differentiation	6/251	23/9615	2.07176116713262e-05	0.0162998237433006	0.0152113352864341	Calca/Tjp2/Mafb/Ccl3/Ifnb1/Fbn1	6
GO:0019730	antimicrobial humoral response	7/251	34/9615	2.23662270413383e-05	0.0162998237433006	0.0152113352864341	Cxcl1/Cxcl3/Calca/Il17f/Cxcl2/Cxcl6/Inhca	7
GO:1990868	response to chemokine	8/251	47/9615	2.51230328965792e-05	0.0162998237433006	0.0152113352864341	Cxcl1/Cxcl3/Stk39/Ccr9/Cxcl2/Cxcl6/Ccl3/Ackr3	8
GO:1990869	cellular response to chemokine	8/251	47/9615	2.51230328965792e-05	0.0162998237433006	0.0152113352864341	Cxcl1/Cxcl3/Stk39/Ccr9/Cxcl2/Cxcl6/Ccl3/Ackr3	8
GO:0042551	neuron maturation	7/251	36/9615	3.31929645261843e-05	0.017946329487157	0.0167478887679484	Vsx1/Pmp22/Ntn4/Nox1/Akap5/Sptbn4/Cdkn1c	7
GO:0061844	antimicrobial humoral immune response mediated by antimicrobial peptide	6/251	26/9615	4.42409683649132e-05	0.0205025287679684	0.0191333872206753	Cxcl1/Cxcl3/Calca/Il17f/Cxcl2/Cxcl6	6
GO:0002762	negative regulation of myeloid leukocyte differentiation	7/251	39/9615	5.72063976209963e-05	0.023197194235314	0.0216481052049981	Calca/Tjp2/Prdm16/Mafb/Ccl3/Ifnb1/Fbn1	7
GO:0006959	humoral immune response	9/251	73/9615	0.000110173056561322	0.0397112661649922	0.0370593813649548	Cxcl1/Cd69/Cxcl3/Calca/Il17f/Cxcl2/Cxcl6/Ifnb1/Inhca	9

## Sheet: Table 4
ID	Description	GeneRatio	BgRatio	pvalue	p.adjust	qvalue	geneID	Count
GO:0045785	positive regulation of cell adhesion	69/930	363/10697	2.73553274147027e-10	9.77534188370808e-07	8.06336568103008e-07	Dock5/Nid1/RT1-DOb/Ptpn22/Itgal/Nlrp3/Vav3/Tgfbr2/Cd59b/RT1-DOa/Cass4/Card11/Cd44/Rasal3/Aif1/Il18/Cdh1/Prkcz/Disc1/Itgb2/Syk/Itgav/Prkcq/Cd24/Vav1/Hes1/Apbb1ip/Tek/Fut1/Fmn1/Emilin2/Podxl/P2ry12/Il1a/Rin2/Npnt/Egr3/Tmem102/Pik3r6/Jup/Tjp1/Lgals8/Btn2a2/Ets1/Vegfa/Adk/Tgm2/Gpam/Itga6/Smad3/Ptk2/Sirpa/Il12b/Il1rl2/Spn/Gcnt2/Col16a1/Cd6/Dmd/Spta1/Lgals9/Cd276/Shb/Trem1/Zbtb16/Gata3/Thbs1/Lck/Ccr5	69
GO:0042110	T cell activation	77/930	429/10697	4.1150670948045e-10	9.77534188370808e-07	8.06336568103008e-07	Wdfy4/Itgam/Lfng/RT1-DOb/Ptpn22/Casp3/Itgal/Nlrp3/Flt3/Tgfbr2/Srf/Cd59b/RT1-DOa/Card11/Cd44/Rasal3/Aif1/Il18/Prkcz/Jaml/P2rx7/Itgb2/Tcf7/Syk/Gsn/Prkcq/Cd24/Vav1/Ido1/Hes1/Apbb1ip/Ctsl/Jag2/Myc/Tnfaip8l2/Ctps1/Ripk3/Egr1/Rora/Il1a/Egr3/Pag1/Pik3r6/Runx2/Lgals8/Btn2a2/Adk/Cd84/Gpam/Itk/Cd37/Smad3/Tox/Ccnd3/Ripor2/Btla/Bcl11a/Sirpa/Lepr/Il12b/Il1rl2/Spn/Batf/Cd6/Spta1/Crtam/Lgals9/Cd276/Sh2d2a/Shb/Z…	77
GO:0050865	regulation of cell activation	84/930	492/10697	8.24334018463769e-10	1.30547030724046e-06	1.07684054411951e-06	Itgam/RT1-DOb/Ptpn22/Clnk/Casp3/Itgal/Slamf8/Nlrp3/Flt3/Vav3/Tgfbr2/Inpp5d/Lrrk2/Fes/Cd59b/Ptpre/RT1-DOa/Slc39a10/Card11/Cd44/Rasal3/Il16/Aif1/Il18/Fgr/Mnda/C1qtnf1/Irs2/Grn/Prkcz/Itgb2/Tcf7/Syk/Prkcq/Cd24/Ido1/Hes1/Apoe/Tnfaip8l2/Clec7a/Mef2c/Ripk3/Rora/Emilin2/Il1a/Enpp3/Capn3/Egr3/Pag1/Pik3r6/Stap1/Pla2g4a/Lgals8/Btn2a2/Adk/Cd84/Gpam/Cd37/Tox/Ripor2/Btla/Sirpa/Shpk/Il12b/Il1rl2/Spn/Csf1r/Cd6/C…	84
GO:0002694	regulation of leukocyte activation	79/930	460/10697	2.05475035217096e-09	2.44052973079105e-06	2.01311462135065e-06	Itgam/RT1-DOb/Ptpn22/Clnk/Casp3/Itgal/Slamf8/Nlrp3/Flt3/Vav3/Tgfbr2/Inpp5d/Lrrk2/Fes/Cd59b/Ptpre/RT1-DOa/Slc39a10/Card11/Cd44/Rasal3/Il16/Aif1/Il18/Fgr/Mnda/Irs2/Grn/Prkcz/Itgb2/Tcf7/Syk/Prkcq/Cd24/Ido1/Hes1/Tnfaip8l2/Clec7a/Mef2c/Ripk3/Rora/Il1a/Enpp3/Egr3/Pag1/Pik3r6/Stap1/Pla2g4a/Lgals8/Btn2a2/Adk/Cd84/Gpam/Cd37/Tox/Ripor2/Btla/Sirpa/Shpk/Il12b/Il1rl2/Spn/Csf1r/Cd6/Cd22/Spta1/Crtam/Mzb1/Lgals9…	79
GO:0046651	lymphocyte proliferation	52/930	257/10697	5.13727510975646e-09	4.88143880929058e-06	4.02654215444701e-06	Itgam/Ptpn22/Casp3/Itgal/Flt3/Vav3/Tgfbr2/Inpp5d/Cd59b/Slc39a10/Card11/Cd44/Rasal3/Aif1/Il18/Mnda/Irs2/P2rx7/Itgb2/Syk/Prkcq/Cd24/Ido1/Hes1/Myc/Ctps1/Mef2c/Ripk3/Il1a/Btn2a2/Adk/Gpam/Cd37/Ccnd3/Ripor2/Btla/Il12b/Spn/Cr2/Csf1r/Cd6/Cd22/Spta1/Crtam/Mzb1/Lgals9/Cd276/Sh2d2a/Shb/Cd38/Ctla4/Pla2g2f	52
GO:0032943	mononuclear cell proliferation	52/930	262/10697	1.02397055763748e-08	8.10814019889281e-06	6.68814453699009e-06	Itgam/Ptpn22/Casp3/Itgal/Flt3/Vav3/Tgfbr2/Inpp5d/Cd59b/Slc39a10/Card11/Cd44/Rasal3/Aif1/Il18/Mnda/Irs2/P2rx7/Itgb2/Syk/Prkcq/Cd24/Ido1/Hes1/Myc/Ctps1/Mef2c/Ripk3/Il1a/Btn2a2/Adk/Gpam/Cd37/Ccnd3/Ripor2/Btla/Il12b/Spn/Cr2/Csf1r/Cd6/Cd22/Spta1/Crtam/Mzb1/Lgals9/Cd276/Sh2d2a/Shb/Cd38/Ctla4/Pla2g2f	52
GO:0070661	leukocyte proliferation	55/930	286/10697	1.22973557962013e-08	8.34639105539319e-06	6.88467001943721e-06	Itgam/Ptpn22/Casp3/Itgal/Flt3/Vav3/Tgfbr2/Inpp5d/Cd59b/Slc39a10/Card11/Cd44/Rasal3/Aif1/Il18/Mnda/Irs2/P2rx7/Itgb2/Syk/Prkcq/Cd24/Ido1/Hes1/Gstp1/Myc/Ctps1/Mef2c/Ripk3/Il1a/Enpp3/Btn2a2/Adk/Gpam/Cd37/Ccnd3/Ripor2/Btla/Ptk2/Il12b/Spn/Cr2/Csf1r/Cd6/Cd22/Spta1/Crtam/Mzb1/Lgals9/Cd276/Sh2d2a/Shb/Cd38/Ctla4/Pla2g2f	55
GO:0007159	leukocyte cell-cell adhesion	55/930	293/10697	2.95230360171597e-08	1.64026597125182e-05	1.35300273869668e-05	Itgam/RT1-DOb/Ptpn22/Casp3/Itgal/Nlrp3/Tgfbr2/Cd59b/RT1-DOa/Card11/Cd44/Rasal3/Aif1/Il18/Sema4d/Ext1/Prkcz/Itgb2/Syk/Prkcq/Cd24/Ido1/Hes1/Nt5e/Slc39a8/Tnfaip8l2/Il1a/Egr3/Pag1/Pik3r6/Lgals8/Btn2a2/Ets1/Adk/Gpam/Cd37/Ripor2/Btla/Ass1/Sirpa/Il12b/Il1rl2/Spn/Cd6/Spta1/Crtam/Lgals9/Cd276/Shb/Zbtb16/Gata3/Thbs1/Ctla4/Pla2g2f/Lck	55
GO:0050727	regulation of inflammatory response	49/930	248/10697	3.1883167671196e-08	1.64026597125182e-05	1.35300273869668e-05	Slamf8/Nlrp3/Il22ra2/Lrrk2/Sema7a/Cd44/Il16/Il18/Dnase1l3/Grn/Cd200r1/Cd24/Pik3ap1/Ido1/Acp5/Apoe/Nt5e/Gpr4/Slc39a8/Tnfaip8l2/Ptgis/Rora/Alox5ap/Enpp3/Il1r1/Extl3/Stap1/Fbxl2/Pla2g4a/Ets1/Smad3/Mgll/Nlrp10/Ptger3/Sirpa/Shpk/Il12b/Mir138-1/Il1rl2/Spn/Csf1r/Fndc4/Lgals9/Ffar4/Cd276/Ptgs2/Fcgr1a/Gata3/Ccr5	49
GO:0070663	regulation of leukocyte proliferation	45/930	219/10697	3.45246468375461e-08	1.64026597125182e-05	1.35300273869668e-05	Ptpn22/Casp3/Itgal/Vav3/Tgfbr2/Inpp5d/Cd59b/Slc39a10/Card11/Cd44/Rasal3/Aif1/Il18/Mnda/Irs2/Syk/Prkcq/Cd24/Ido1/Hes1/Gstp1/Mef2c/Ripk3/Il1a/Enpp3/Btn2a2/Adk/Gpam/Cd37/Ripor2/Btla/Ptk2/Il12b/Spn/Csf1r/Cd6/Cd22/Spta1/Crtam/Mzb1/Lgals9/Cd276/Cd38/Ctla4/Pla2g2f	45
GO:0050670	regulation of lymphocyte proliferation	42/930	200/10697	5.18391924812621e-08	2.23898184980433e-05	1.84686424505013e-05	Ptpn22/Casp3/Itgal/Vav3/Tgfbr2/Inpp5d/Cd59b/Slc39a10/Card11/Cd44/Rasal3/Aif1/Il18/Mnda/Irs2/Syk/Prkcq/Cd24/Ido1/Hes1/Mef2c/Ripk3/Il1a/Btn2a2/Adk/Gpam/Cd37/Ripor2/Btla/Il12b/Spn/Csf1r/Cd6/Cd22/Spta1/Crtam/Mzb1/Lgals9/Cd276/Cd38/Ctla4/Pla2g2f	42
GO:0022407	regulation of cell-cell adhesion	61/930	347/10697	6.42265688554329e-08	2.53419697244827e-05	2.09037772179262e-05	RT1-DOb/Ptpn22/Casp3/Itgal/Nlrp3/Tgfbr2/Notch4/Cd59b/RT1-DOa/Card11/Cd44/Rasal3/Aif1/Il18/Cdh1/C1qtnf1/Prkcz/Itgb2/Syk/Prkcq/Cd24/Ido1/Hes1/Tnfaip8l2/Emilin2/Podxl/Il1a/Egr3/Pag1/Pik3r6/Tjp1/Lgals8/Btn2a2/Ets1/Vegfa/Adk/Gpam/Itga6/Cd37/Ripor2/Btla/Ptk2/Ass1/Sirpa/Il12b/Il1rl2/Spn/Gcnt2/Cd6/Celsr2/Spta1/Crtam/Lgals9/Cd276/Shb/Zbtb16/Gata3/Ctla4/Pla2g2f/Lck/Ccr5	61
GO:0022409	positive regulation of cell-cell adhesion	45/930	224/10697	6.99821886809306e-08	2.53419697244827e-05	2.09037772179262e-05	RT1-DOb/Ptpn22/Itgal/Nlrp3/Tgfbr2/Cd59b/RT1-DOa/Card11/Cd44/Rasal3/Aif1/Il18/Cdh1/Prkcz/Itgb2/Syk/Prkcq/Cd24/Hes1/Emilin2/Podxl/Il1a/Egr3/Pik3r6/Tjp1/Lgals8/Btn2a2/Ets1/Adk/Gpam/Itga6/Sirpa/Il12b/Il1rl2/Spn/Gcnt2/Cd6/Spta1/Lgals9/Cd276/Shb/Zbtb16/Gata3/Lck/Ccr5	45
GO:0050867	positive regulation of cell activation	54/930	293/10697	7.49850112723127e-08	2.53419697244827e-05	2.09037772179262e-05	Itgam/RT1-DOb/Ptpn22/Itgal/Nlrp3/Vav3/Tgfbr2/Inpp5d/Lrrk2/Cd59b/RT1-DOa/Slc39a10/Card11/Rasal3/Il16/Aif1/Il18/Fgr/Irs2/Prkcz/Itgb2/Syk/Prkcq/Cd24/Hes1/Clec7a/Mef2c/Il1a/Capn3/Egr3/Pik3r6/Stap1/Pla2g4a/Lgals8/Btn2a2/Adk/Gpam/Tox/Sirpa/Il12b/Il1rl2/Spn/Csf1r/Cd6/Spta1/Lgals9/Cd276/Ccn2/Shb/Zbtb16/Cd38/Gata3/Thbs1/Lck	54
GO:0032944	regulation of mononuclear cell proliferation	42/930	203/10697	8.07876101677105e-08	2.53419697244827e-05	2.09037772179262e-05	Ptpn22/Casp3/Itgal/Vav3/Tgfbr2/Inpp5d/Cd59b/Slc39a10/Card11/Cd44/Rasal3/Aif1/Il18/Mnda/Irs2/Syk/Prkcq/Cd24/Ido1/Hes1/Mef2c/Ripk3/Il1a/Btn2a2/Adk/Gpam/Cd37/Ripor2/Btla/Il12b/Spn/Csf1r/Cd6/Cd22/Spta1/Crtam/Mzb1/Lgals9/Cd276/Cd38/Ctla4/Pla2g2f	42
GO:0033273	response to vitamin	29/930	114/10697	8.53444570809774e-08	2.53419697244827e-05	2.09037772179262e-05	Rxra/Fes/Cd44/Ccnd1/Mthfr/Slc30a4/Gsn/Aldh1a2/Cyp1a1/Gstp1/Tspo/Acp5/Mef2c/Prkcb/Dnmt3a/Il1a/Vwf/Runx2/Pla2g4a/Vegfa/Sparc/Insr/Vdr/Ptgs2/Trem1/Dnmt3b/Fads1/Alad/Muc2	29
GO:0002696	positive regulation of leukocyte activation	52/930	281/10697	1.14483953173972e-07	3.19948977370317e-05	2.63915639422103e-05	Itgam/RT1-DOb/Ptpn22/Itgal/Nlrp3/Vav3/Tgfbr2/Inpp5d/Lrrk2/Cd59b/RT1-DOa/Slc39a10/Card11/Rasal3/Il16/Aif1/Il18/Fgr/Irs2/Prkcz/Itgb2/Syk/Prkcq/Cd24/Hes1/Clec7a/Mef2c/Il1a/Egr3/Pik3r6/Stap1/Pla2g4a/Lgals8/Btn2a2/Adk/Gpam/Tox/Sirpa/Il12b/Il1rl2/Spn/Csf1r/Cd6/Spta1/Lgals9/Cd276/Shb/Zbtb16/Cd38/Gata3/Thbs1/Lck	52
GO:0098742	cell-cell adhesion via plasma-membrane adhesion molecules	26/930	98/10697	1.60617011577924e-07	4.23939678892621e-05	3.49694230470533e-05	Itgal/Tgfbr2/Cdh1/Cldn1/Flrt3/Jaml/Adgrl1/Cadm3/Cd24/Esam/Dsc2/Plxnb2/Ptprs/Igsf9/Sdk2/Cd6/Celsr2/Crtam/Cdh2/Pcdh1/Nectin3/Ntng1/Igsf9b/Cdh22/Dchs1/Cdhr1	26
GO:0032496	response to lipopolysaccharide	58/930	332/10697	1.70209171228249e-07	4.25612511844953e-05	3.51074096666355e-05	Ptpn22/Casp3/Ly86/Tifab/Nlrp3/Arid5a/Kmo/Irf8/Il18/Cxcl16/Cldn1/P2rx7/Entpd1/Xdh/Ido1/Cyp1a1/Gstp1/Tspo/P2ry2/Acp5/Scimp/Mir155/Mef2c/Dab2ip/Il1a/Trib1/Gjb2/Fos/Vwf/Stap1/Tjp1/Pla2g4a/Cd84/Cxcl9/Epas1/Nr4a1/Ugt1a1/Sparc/Ass1/Ptger3/Sirpa/Shpk/Ngfr/Il12b/Mgst1/Cr2/Csf1r/Cd6/Akap12/Cyp17a1/Lgals9/Mrc1/Ptgs2/Trem1/Mir223/Ccr5/Alad/Muc2	58
GO:0050900	leukocyte migration	48/930	256/10697	2.34966585446364e-07	5.58163123727839e-05	4.60410840850955e-05	Itgam/Ptpn22/Itgal/Slamf8/Nlrp3/Asb2/Vav3/Ccl9/Il16/Aif1/Ptpro/Cxcl16/Ext1/Jaml/Itgb2/Syk/Myo1f/Cd200r1/Cd24/Vav1/Eps8/Flt1/Ripk3/Podxl/P2ry12/Il1a/Il1r1/Tmem102/Stap1/Vegfa/Itga6/Cxcl9/Ripor2/Ptk2/Ptger3/Sirpa/C3ar1/Edn3/Spn/Csf1r/Crtam/Lgals9/Pgf/Trem1/Gata3/Thbs1/Ccr5/Spns2	48
GO:0002237	response to molecule of bacterial origin	59/930	345/10697	2.83856832745709e-07	6.42192291607078e-05	5.29723803665301e-05	Ptpn22/Casp3/Ly86/Tifab/Nlrp3/Arid5a/Kmo/Irf8/Il18/Cxcl16/Cldn1/P2rx7/Entpd1/Cd24/Xdh/Ido1/Cyp1a1/Gstp1/Tspo/P2ry2/Acp5/Scimp/Mir155/Mef2c/Dab2ip/Il1a/Trib1/Gjb2/Fos/Vwf/Stap1/Tjp1/Pla2g4a/Cd84/Cxcl9/Epas1/Nr4a1/Ugt1a1/Sparc/Ass1/Ptger3/Sirpa/Shpk/Ngfr/Il12b/Mgst1/Cr2/Csf1r/Cd6/Akap12/Cyp17a1/Lgals9/Mrc1/Ptgs2/Trem1/Mir223/Ccr5/Alad/Muc2	59
GO:0051249	regulation of lymphocyte activation	64/930	387/10697	3.09394155727313e-07	6.68150742663848e-05	5.51136096542003e-05	RT1-DOb/Ptpn22/Clnk/Casp3/Itgal/Slamf8/Nlrp3/Flt3/Vav3/Tgfbr2/Inpp5d/Cd59b/RT1-DOa/Slc39a10/Card11/Cd44/Rasal3/Aif1/Il18/Fgr/Mnda/Irs2/Prkcz/Tcf7/Syk/Prkcq/Cd24/Ido1/Hes1/Tnfaip8l2/Clec7a/Mef2c/Ripk3/Il1a/Egr3/Pag1/Pik3r6/Lgals8/Btn2a2/Adk/Gpam/Cd37/Tox/Ripor2/Btla/Sirpa/Il12b/Il1rl2/Spn/Csf1r/Cd6/Cd22/Spta1/Crtam/Mzb1/Lgals9/Cd276/Shb/Zbtb16/Cd38/Gata3/Ctla4/Pla2g2f/Lck	64
GO:0050728	negative regulation of inflammatory response	27/930	108/10697	3.47192917048192e-07	7.17179803867809e-05	5.9157859504367e-05	Slamf8/Nlrp3/Il22ra2/Cd44/Grn/Cd200r1/Cd24/Acp5/Apoe/Nt5e/Slc39a8/Tnfaip8l2/Ptgis/Rora/Enpp3/Extl3/Ets1/Smad3/Sirpa/Il12b/Mir138-1/Spn/Fndc4/Lgals9/Ffar4/Cd276/Gata3	27
GO:1903037	regulation of leukocyte cell-cell adhesion	49/930	268/10697	3.88938165721574e-07	7.69935510559666e-05	6.35095083763781e-05	RT1-DOb/Ptpn22/Casp3/Itgal/Nlrp3/Tgfbr2/Cd59b/RT1-DOa/Card11/Cd44/Rasal3/Aif1/Il18/Prkcz/Itgb2/Syk/Prkcq/Cd24/Ido1/Hes1/Tnfaip8l2/Il1a/Egr3/Pag1/Pik3r6/Lgals8/Btn2a2/Ets1/Adk/Gpam/Cd37/Ripor2/Btla/Ass1/Sirpa/Il12b/Il1rl2/Spn/Cd6/Spta1/Crtam/Lgals9/Cd276/Shb/Zbtb16/Gata3/Ctla4/Pla2g2f/Lck	49
GO:0042098	T cell proliferation	39/930	193/10697	4.46410581887357e-07	8.48358669818734e-05	6.99783830049108e-05	Itgam/Ptpn22/Casp3/Itgal/Tgfbr2/Cd59b/Card11/Cd44/Rasal3/Aif1/Il18/P2rx7/Itgb2/Syk/Prkcq/Cd24/Ido1/Hes1/Myc/Ctps1/Ripk3/Il1a/Btn2a2/Adk/Gpam/Cd37/Ccnd3/Ripor2/Btla/Il12b/Spn/Cd6/Spta1/Crtam/Lgals9/Cd276/Sh2d2a/Ctla4/Pla2g2f	39
GO:0001568	blood vessel development	75/930	492/10697	8.33449578500259e-07	0.000152296882594413	0.000125624808937509	Tgfbr2/Notch4/Srf/Flvcr1/Hs6st1/Anpep/Adam15/Cd44/Il18/Tcf4/Mfge8/Grn/Itgb2/Syk/Itgav/Aldh1a2/Cyp1b1/Xdh/Hes1/Apoe/Tek/Gpr4/E2f2/Flt1/Tlr3/Jcad/Fut1/Ptgis/Mef2c/Prkcb/Egr1/Rora/Lrp5/Emilin2/Dab2ip/Il1a/Rin2/Ndst1/Egr3/Pik3r6/E2f7/Jup/Tjp1/Ets1/Vegfa/Adm2/Epas1/Nr4a1/Sparc/Ptk2/Lepr/Ngfr/Kif7/C3ar1/Il12b/Mir138-1/Wnt2/Plcg1/Cdh2/Lrp1/Stab1/Ptgs2/Amhr2/Gja4/Ccn2/Shb/Pgf/Rapgef3/Thbs1/Plcd3/Arhgap24…	75
GO:1903039	positive regulation of leukocyte cell-cell adhesion	38/930	191/10697	9.40930027014099e-07	0.000162978449537294	0.000134435690575357	RT1-DOb/Ptpn22/Itgal/Nlrp3/Tgfbr2/Cd59b/RT1-DOa/Card11/Cd44/Rasal3/Aif1/Il18/Prkcz/Itgb2/Syk/Prkcq/Cd24/Hes1/Il1a/Egr3/Pik3r6/Lgals8/Btn2a2/Ets1/Adk/Gpam/Sirpa/Il12b/Il1rl2/Spn/Cd6/Spta1/Lgals9/Cd276/Shb/Zbtb16/Gata3/Lck	38
GO:0050863	regulation of T cell activation	49/930	276/10697	9.60512857723477e-07	0.000162978449537294	0.000134435690575357	RT1-DOb/Ptpn22/Casp3/Itgal/Nlrp3/Tgfbr2/Cd59b/RT1-DOa/Card11/Cd44/Rasal3/Aif1/Il18/Prkcz/Tcf7/Syk/Prkcq/Cd24/Ido1/Hes1/Tnfaip8l2/Ripk3/Il1a/Egr3/Pag1/Pik3r6/Lgals8/Btn2a2/Adk/Gpam/Cd37/Tox/Ripor2/Btla/Sirpa/Il12b/Il1rl2/Spn/Cd6/Spta1/Crtam/Lgals9/Cd276/Shb/Zbtb16/Gata3/Ctla4/Pla2g2f/Lck	49
GO:0050671	positive regulation of lymphocyte proliferation	27/930	114/10697	1.10315305500262e-06	0.000180726902217844	0.000149075819374765	Ptpn22/Itgal/Vav3/Tgfbr2/Cd59b/Slc39a10/Card11/Rasal3/Aif1/Il18/Irs2/Syk/Prkcq/Cd24/Hes1/Mef2c/Il1a/Adk/Gpam/Il12b/Spn/Csf1r/Cd6/Spta1/Lgals9/Cd276/Cd38	27
GO:0015718	monocarboxylic acid transport	25/930	102/10697	1.39619972140826e-06	0.000221111495880355	0.000182387774133437	Slc16a6/Irs2/Slc27a3/Slc6a12/P2rx7/Syk/Hrh2/P2ry2/Slc16a14/Apoe/Myc/Ces1e/Il1a/Pla2g4a/Repin1/Acsl3/Ugt1a1/Slc16a10/Fabp9/Fabp3/Ptgs2/Slc16a11/Mpc1l/Thbs1/Pla2g2f	25
GO:0007584	response to nutrient	42/930	225/10697	1.50569947715706e-06	0.000230760587612038	0.000190347000117342	Tgfbr2/Srf/Rxra/Fes/Cd44/Ccnd1/Mthfr/Slc30a4/Gsn/Aldh1a2/Cyp1b1/Cyp1a1/Gstp1/Tspo/Acp5/Glrx/Mef2c/Prkcb/Gatm/Acat2/Cyp11b2/Dnmt3a/Il1a/Vwf/Runx2/Pla2g4a/Vegfa/Acsl3/Gpam/Ugt1a1/Sparc/Ass1/Lepr/Ppargc1b/Insr/Vdr/Ptgs2/Trem1/Dnmt3b/Fads1/Alad/Muc2	42
GO:0009743	response to carbohydrate	47/930	265/10697	1.64718181425895e-06	0.000244555024985759	0.000201725588634411	Casp3/Ctsb/Unc13b/Tgfbr2/Srf/Hmgn3/Pfkfb2/Slc12a6/Irs2/Txnip/Prkcq/Gstp1/Acp5/Ctsl/Klf7/Myc/Nptx1/Glrx/Mef2c/Prkcb/Egr1/Lrp5/Il1a/Gpr68/Il1r1/Rps6ka2/Vwf/Extl3/Runx2/Tjp1/Gpam/Nme1/Ccnd3/Sparc/Ptk2/Zbed3/Lepr/Gpr39/Grin2b/Lrp1/Insr/Ptgs2/Ccn2/Slc29a1/Thbs1/Fads1/Ndufaf2	47
GO:0034284	response to monosaccharide	43/930	234/10697	1.74574189456005e-06	0.000251333931547115	0.000207317291019045	Casp3/Ctsb/Unc13b/Tgfbr2/Srf/Hmgn3/Pfkfb2/Slc12a6/Irs2/Txnip/Prkcq/Gstp1/Acp5/Ctsl/Klf7/Nptx1/Glrx/Mef2c/Prkcb/Egr1/Lrp5/Il1a/Gpr68/Il1r1/Vwf/Extl3/Runx2/Tjp1/Gpam/Nme1/Ccnd3/Sparc/Ptk2/Zbed3/Lepr/Gpr39/Lrp1/Insr/Ptgs2/Ccn2/Slc29a1/Thbs1/Ndufaf2	43
GO:0032946	positive regulation of mononuclear cell proliferation	27/930	117/10697	1.89489139191706e-06	0.000262260267782319	0.000216330074987775	Ptpn22/Itgal/Vav3/Tgfbr2/Cd59b/Slc39a10/Card11/Rasal3/Aif1/Il18/Irs2/Syk/Prkcq/Cd24/Hes1/Mef2c/Il1a/Adk/Gpam/Il12b/Spn/Csf1r/Cd6/Spta1/Lgals9/Cd276/Cd38	27
GO:0050870	positive regulation of T cell activation	35/930	174/10697	1.93203733369421e-06	0.000262260267782319	0.000216330074987775	RT1-DOb/Ptpn22/Itgal/Nlrp3/Tgfbr2/Cd59b/RT1-DOa/Card11/Rasal3/Aif1/Il18/Prkcz/Syk/Prkcq/Cd24/Hes1/Il1a/Egr3/Pik3r6/Lgals8/Btn2a2/Adk/Gpam/Sirpa/Il12b/Il1rl2/Spn/Cd6/Spta1/Lgals9/Cd276/Shb/Zbtb16/Gata3/Lck	35
GO:0007186	G protein-coupled receptor signaling pathway	57/930	349/10697	2.087770203351e-06	0.000275527673225573	0.000227273931785842	Gna15/Plcb2/Ccl9/Adgrg5/Iqgap2/Rgs18/Adcy7/Rgs10/Gpr34/P2ry6/P2ry13/Rgs14/Adgrl1/Entpd1/Hrh2/P2ry14/Vav1/P2ry2/Xcr1/Arrdc3/Apoe/Gpr4/P2ry1/Dgkd/Adcy4/Prkcb/Or10aa3/P2ry12/Ptgdr2/Gpr68/Pik3r6/Dgkg/Adm2/S1pr4/Tgm2/Cxcl9/Or6n1/Mgll/Ptger3/Or6k4/Sigmar1/C3ar1/Gpr39/Celsr2/Akap12/Hcar1/Lrp1/Or6k14/S1pr3/Insr/Ffar4/Gpr55/Cxcr6/Or6k8/Palm/Ccr5/Spns2	57
GO:0051251	positive regulation of lymphocyte activation	44/930	244/10697	2.24002149925054e-06	0.00028763086872809	0.000237257469180932	RT1-DOb/Ptpn22/Itgal/Nlrp3/Vav3/Tgfbr2/Inpp5d/Cd59b/RT1-DOa/Slc39a10/Card11/Rasal3/Aif1/Il18/Irs2/Prkcz/Syk/Prkcq/Cd24/Hes1/Clec7a/Mef2c/Il1a/Egr3/Pik3r6/Lgals8/Btn2a2/Adk/Gpam/Tox/Sirpa/Il12b/Il1rl2/Spn/Csf1r/Cd6/Spta1/Lgals9/Cd276/Shb/Zbtb16/Cd38/Gata3/Lck	44
GO:0040017	positive regulation of locomotion	68/930	445/10697	2.53285643462181e-06	0.000310916402048938	0.000256464958031704	Dock5/Tgfbr2/Sema7a/Cass4/Plet1/Il16/Aif1/Il18/Fgr/Sema4d/Cxcl16/Cldn1/Irs2/P2ry6/Grn/Hdac4/Itgav/Myo1f/Cyp1b1/P2ry2/Acp5/Mmp7/Tek/Dock4/Myc/Flt1/Clec7a/Jcad/Fut1/Nsmf/Egr1/Podxl/Dab2ip/P2ry12/Il1a/Rin2/Il1r1/Tmem102/Tjp1/Ets1/Vegfa/Itga6/Cxcl9/Smad3/Ripor2/Sparc/Ptk2/Ptger3/C3ar1/Edn3/Spn/Gcnt2/Csf1r/Plcg1/Akap12/Lgals9/Lrp1/Insr/Ptgs2/Sema3f/Sh3rf2/Pgf/Trem1/Mir223/Gata3/Rapgef3/Thbs1/Cfap69	68
GO:0042129	regulation of T cell proliferation	32/930	154/10697	2.55224998524702e-06	0.000310916402048938	0.000256464958031704	Ptpn22/Casp3/Itgal/Tgfbr2/Cd59b/Card11/Cd44/Rasal3/Aif1/Il18/Syk/Prkcq/Cd24/Ido1/Hes1/Ripk3/Il1a/Btn2a2/Adk/Gpam/Cd37/Ripor2/Btla/Il12b/Spn/Cd6/Spta1/Crtam/Lgals9/Cd276/Ctla4/Pla2g2f	32
GO:0001819	positive regulation of cytokine production	58/930	361/10697	2.90135725274996e-06	0.000336152129318731	0.000277281099259688	Ifngr1/Ptpn22/Clec9a/Clnk/Nlrp3/Arid5a/Flt3/Lrrk2/Irf8/Rab7b/Sema7a/Rig1/Card11/Il16/Aif1/Sulf2/Il18/Fgr/Prkcz/P2rx7/Syk/Prkcq/Cd2/Cyp1b1/Ido1/P2ry2/Scimp/Tek/Tlr3/Clec7a/Mir155/Egr1/Rora/Il1a/Il1r1/Cd84/Trim15/Itk/Smad3/Nlrp10/C3ar1/Il12b/Il1rl2/Spn/Batf/Csf1r/Cd6/Akap12/Crtam/Lgals9/Lrp1/Cd276/Ptgs2/Gata3/Thbs1/Ccr5/Usp50/Nfatc4	58
GO:1902074	response to salt	55/930	336/10697	2.94267973950188e-06	0.000336152129318731	0.000277281099259688	Hsp90ab1/Ly6e/Ccnd1/Aif1/Cdh1/Adcy7/Rgs10/Mthfr/Cldn1/P2rx7/Txnip/Entpd1/Xdh/Cyp1a1/Gstp1/Tspo/Acp5/Nt5e/Asph/Myc/Nptx1/Mef2c/P2rx1/Prkcb/Egr1/Cyp11b2/Dnmt3a/P2ry12/Il1a/Alox5ap/Fosb/Fos/Capn3/Vwf/Runx2/Tjp1/Pla2g4a/Ets1/Tgm2/Sparc/Bcl11a/Ptger3/Dhfr/Apobec1/Grin2b/Cyp17a1/Insr/Cacna1h/Vdr/Ptgs2/Entpd6/Dnmt3b/Thbs1/Alad/Nfatc4	55
GO:0030335	positive regulation of cell migration	65/930	421/10697	2.97166689778714e-06	0.000336152129318731	0.000277281099259688	Dock5/Tgfbr2/Sema7a/Cass4/Plet1/Aif1/Il18/Fgr/Sema4d/Cxcl16/Cldn1/Irs2/P2ry6/Grn/Hdac4/Itgav/Myo1f/Cyp1b1/P2ry2/Acp5/Mmp7/Tek/Dock4/Myc/Flt1/Clec7a/Jcad/Fut1/Nsmf/Egr1/Podxl/Dab2ip/P2ry12/Il1a/Rin2/Il1r1/Tmem102/Tjp1/Ets1/Vegfa/Itga6/Smad3/Ripor2/Sparc/Ptk2/Ptger3/C3ar1/Edn3/Spn/Gcnt2/Csf1r/Plcg1/Akap12/Lgals9/Lrp1/Insr/Ptgs2/Sema3f/Sh3rf2/Pgf/Trem1/Mir223/Gata3/Rapgef3/Thbs1	65
GO:0002274	myeloid leukocyte activation	36/930	186/10697	3.54536565911344e-06	0.000391721680149953	0.000323118637671465	Ifngr1/Itgam/Clnk/Tgfbr2/Lrrk2/Fes/Tmem229b/Ptpre/Il16/Aif1/Il18/Lat2/Fgr/Dnase1l3/Grn/Itgb2/Syk/Myo1f/Tlr3/Rora/Enpp3/Stap1/Pla2g4a/Cd84/Pirb/Cd37/Il18rap/Shpk/Spn/Batf/Csf1r/Lgals9/C1qa/Milr1/Thbs1/Batf2	36
GO:2000147	positive regulation of cell motility	66/930	433/10697	3.89620176888771e-06	0.000420701240999671	0.00034702294702318	Dock5/Tgfbr2/Sema7a/Cass4/Plet1/Aif1/Il18/Fgr/Sema4d/Cxcl16/Cldn1/Irs2/P2ry6/Grn/Hdac4/Itgav/Myo1f/Cyp1b1/P2ry2/Acp5/Mmp7/Tek/Dock4/Myc/Flt1/Clec7a/Jcad/Fut1/Nsmf/Egr1/Podxl/Dab2ip/P2ry12/Il1a/Rin2/Il1r1/Tmem102/Tjp1/Ets1/Vegfa/Itga6/Smad3/Ripor2/Sparc/Ptk2/Ptger3/C3ar1/Edn3/Spn/Gcnt2/Csf1r/Plcg1/Akap12/Lgals9/Lrp1/Insr/Ptgs2/Sema3f/Sh3rf2/Pgf/Trem1/Mir223/Gata3/Rapgef3/Thbs1/Cfap69	66
GO:0070665	positive regulation of leukocyte proliferation	28/930	129/10697	4.4302744632527e-06	0.000467738532775857	0.000385822498869937	Ptpn22/Itgal/Vav3/Tgfbr2/Cd59b/Slc39a10/Card11/Rasal3/Aif1/Il18/Irs2/Syk/Prkcq/Cd24/Hes1/Mef2c/Il1a/Adk/Gpam/Ptk2/Il12b/Spn/Csf1r/Cd6/Spta1/Lgals9/Cd276/Cd38	28
GO:0003341	cilium movement	32/930	159/10697	5.21968775392704e-06	0.000539102967802334	0.000444688730157216	Cfap70/Ulk4/Stk36/Nphp4/Dnah7/Tnp1/Pgk2/Ttc21a/Cfap206/Ldhc/Odad1/Septin12/Sord/Dzip1/Celsr2/Dnah8/Fsip2/Ropn1l/Ift81/Dnaaf1/Ttc12/Armc12/Atp1a4/Gapdhs/Meig1/Akap4/Cfap45/Slc9c1/Garin2/Ccdc65/Cfap69/Dnah6	32
GO:0048514	blood vessel morphogenesis	64/930	422/10697	6.47979399055763e-06	0.000655010664875304	0.000540297268238434	Tgfbr2/Notch4/Srf/Hs6st1/Anpep/Adam15/Il18/Tcf4/Mfge8/Grn/Itgb2/Syk/Itgav/Cyp1b1/Xdh/Hes1/Apoe/Tek/Gpr4/E2f2/Flt1/Tlr3/Jcad/Fut1/Ptgis/Prkcb/Rora/Lrp5/Emilin2/Dab2ip/Il1a/Rin2/Egr3/Pik3r6/E2f7/Jup/Tjp1/Ets1/Vegfa/Adm2/Epas1/Nr4a1/Sparc/Ptk2/Lepr/Ngfr/C3ar1/Il12b/Mir138-1/Plcg1/Cdh2/Lrp1/Stab1/Ptgs2/Ccn2/Shb/Pgf/Rapgef3/Thbs1/Plcd3/Arhgap24/Id1/Stra6/Nfatc4	64
GO:0042102	positive regulation of T cell proliferation	21/930	84/10697	6.89253436799353e-06	0.00068221730796536	0.000562739154649998	Ptpn22/Itgal/Tgfbr2/Cd59b/Card11/Rasal3/Aif1/Il18/Syk/Prkcq/Cd24/Hes1/Il1a/Adk/Gpam/Il12b/Spn/Cd6/Spta1/Lgals9/Cd276	21
GO:0007156	homophilic cell adhesion via plasma membrane adhesion molecules	15/930	48/10697	7.72865621273382e-06	0.000749364197279559	0.000618126467884168	Cdh1/Cadm3/Esam/Dsc2/Plxnb2/Igsf9/Sdk2/Celsr2/Cdh2/Pcdh1/Nectin3/Igsf9b/Cdh22/Dchs1/Cdhr1	15
GO:0010038	response to metal ion	55/930	348/10697	8.64583725029206e-06	0.000803620477867093	0.000662880731834669	Casp3/Lrrk2/Ccnd1/Cdh1/Adcy7/Cldn1/Slc30a4/P2rx7/Txnip/Gsn/Entpd1/Qdpr/Xdh/Cyp1a1/Tspo/Acp5/Atp13a2/Apoe/Nt5e/Asph/Nptx1/Slc39a8/Mef2c/Gatm/Cyp11b2/Dnmt3a/Il1a/Alox5ap/Fosb/Fos/Capn3/Tjp1/Pla2g4a/Gpam/Hvcn1/Sparc/Ass1/Apobec1/Gpr39/Sord/Slc30a3/A3galt2/Grin2b/Insr/Cacna1h/Vdr/Ptgs2/Entpd6/Pgam2/C1qa/Thbs1/Lck/Alad/Nfatc4/Muc2	55
GO:0006935	chemotaxis	46/930	273/10697	8.79567772028812e-06	0.000803620477867093	0.000662880731834669	Itgam/Slamf8/Vav3/Ccl9/Fes/Sema7a/Il16/Aif1/Ptpro/Sema4d/Cxcl16/Flrt3/Jaml/Itgb2/Syk/Itgav/Prkcq/Vav1/Gstp1/Xcr1/Dock4/Flt1/P2ry12/Ptgdr2/Egr3/Tmem102/Stap1/Vegfa/Cxcl9/Smad3/Ripor2/Nr4a1/Ptk2/C3ar1/Edn3/Csf1r/Lgals9/Lrp1/Sema3f/Pgf/Trem1/Mir223/Cxcr6/Thbs1/Ccr5/Pik3c2g	46
GO:0042330	taxis	46/930	273/10697	8.79567772028812e-06	0.000803620477867093	0.000662880731834669	Itgam/Slamf8/Vav3/Ccl9/Fes/Sema7a/Il16/Aif1/Ptpro/Sema4d/Cxcl16/Flrt3/Jaml/Itgb2/Syk/Itgav/Prkcq/Vav1/Gstp1/Xcr1/Dock4/Flt1/P2ry12/Ptgdr2/Egr3/Tmem102/Stap1/Vegfa/Cxcl9/Smad3/Ripor2/Nr4a1/Ptk2/C3ar1/Edn3/Csf1r/Lgals9/Lrp1/Sema3f/Pgf/Trem1/Mir223/Cxcr6/Thbs1/Ccr5/Pik3c2g	46
GO:0072006	nephron development	22/930	93/10697	1.09723234972111e-05	0.000983575640287731	0.000811319967827542	Nid1/Anpep/Cd44/Sulf2/Ptpro/Ext1/Cd24/Hes1/Tek/Gpr4/Myc/Mef2c/Egr1/Fmn1/Podxl/Npnt/Vegfa/C3ar1/Pax8/Pgf/Gata3/Dchs1	22
GO:0043408	regulation of MAPK cascade	65/930	441/10697	1.41561294071151e-05	0.00124547723728155	0.00102735418679706	Ptpn22/Hsph1/Ccl9/Sema7a/Sla/Cd44/Dixdc1/Tnfaip8l3/C1qtnf1/P2ry6/Rgs14/Prkcz/P2rx7/Syk/Gsn/Cd24/Xdh/Gstp1/Scimp/Apoe/Timp2/Tek/Myc/Flt1/Tlr3/P2ry1/Clec7a/Jcad/Mef2c/Map3k4/Dab2ip/Il1a/Ndst1/Npnt/Ulk4/Pik3r6/Dusp7/Btn2a2/Vegfa/Cd84/Edar/Dok3/Sirpa/Lepr/Ngfr/Mir138-1/Gcnt2/Csf1r/Dok6/Gsdme/Akap12/Dmd/Grin2b/Cdh2/Lgals9/Lrp1/Insr/Ffar4/Sh3rf2/Ccn2/Gpr55/Dok2/Syngap1/Id1/Grap	65
GO:0007286	spermatid development	34/930	182/10697	1.45571995879515e-05	0.00125747736804286	0.00103725270939605	Eif4g3/Chn2/Tnp1/Tssk6/Ttc21a/Ddx25/Rimbp3/Cfap206/Fabp9/Rnf17/Rfx2/Actl9/Dzip1/Adad1/Ybx2/Prm2/Fsip2/Ropn1l/Sycp3/Garin1b/Meioc/Ift81/Ttc12/Armc12/Klhl10/Gapdhs/Meig1/Akap4/Garin1a/Spata16/Ppp2r2b/Sox30/Cfap69/Dpy19l2	34
GO:0033189	response to vitamin A	10/930	24/10697	1.48666007511981e-05	0.00126127178873111	0.00104038260520133	Rxra/Cd44/Slc30a4/Aldh1a2/Cyp1a1/Dnmt3a/Vegfa/Dnmt3b/Fads1/Muc2	10
GO:0097530	granulocyte migration	22/930	95/10697	1.57584397892282e-05	0.00131347977962497	0.00108344730074417	Itgam/Slamf8/Vav3/Ccl9/Jaml/Itgb2/Syk/Myo1f/Vav1/Il1a/Il1r1/Vegfa/Cxcl9/Ripor2/Ptk2/Ptger3/Sirpa/C3ar1/Edn3/Csf1r/Trem1/Thbs1	22
GO:0048515	spermatid differentiation	35/930	191/10697	1.68814989245331e-05	0.00136752083240381	0.0011280240301852	Eif4g3/Chn2/Tnp1/Tssk6/Ttc21a/Ddx25/Rimbp3/Cfap206/Fabp9/Rnf17/Rfx2/Nphp1/Actl9/Dzip1/Adad1/Ybx2/Prm2/Fsip2/Ropn1l/Sycp3/Garin1b/Meioc/Ift81/Ttc12/Armc12/Klhl10/Gapdhs/Meig1/Akap4/Garin1a/Spata16/Ppp2r2b/Sox30/Cfap69/Dpy19l2	35
GO:0001525	angiogenesis	55/930	356/10697	1.69824729765996e-05	0.00136752083240381	0.0011280240301852	Tgfbr2/Notch4/Srf/Hs6st1/Anpep/Adam15/Il18/Tcf4/Mfge8/Grn/Itgb2/Syk/Itgav/Cyp1b1/Tek/Gpr4/E2f2/Flt1/Tlr3/Jcad/Fut1/Ptgis/Prkcb/Rora/Emilin2/Dab2ip/Il1a/Egr3/Pik3r6/E2f7/Jup/Tjp1/Ets1/Vegfa/Adm2/Epas1/Nr4a1/Sparc/Ptk2/Lepr/Ngfr/C3ar1/Il12b/Mir138-1/Plcg1/Stab1/Ptgs2/Ccn2/Pgf/Rapgef3/Thbs1/Plcd3/Arhgap24/Id1/Nfatc4	55
GO:0031960	response to corticosteroid	36/930	200/10697	1.92883226381373e-05	0.0015273136808965	0.00125983202073307	Casp3/Ctsb/Flt3/Rxra/Ccnd1/Aif1/Phlda1/Cldn1/Cad/Cyp1b1/Gstp1/Ctsl/Mir155/Fosb/Gjb2/Fos/Pla2g4a/Vegfa/Ugt1a1/Sparc/Axin2/Ass1/Lepr/Ppargc1b/Tfap4/Igfals/Grin2b/Insr/Vdr/Ptgs2/Ccn2/Fcgr1a/Dnmt3b/Sox30/Lck/Alad	36
GO:0097529	myeloid leukocyte migration	29/930	147/10697	2.12652449043368e-05	0.00165624882853285	0.00136618648453573	Itgam/Slamf8/Vav3/Ccl9/Aif1/Ptpro/Jaml/Itgb2/Syk/Myo1f/Cd200r1/Vav1/Flt1/P2ry12/Il1a/Il1r1/Stap1/Vegfa/Cxcl9/Ripor2/Ptk2/Ptger3/Sirpa/C3ar1/Edn3/Csf1r/Pgf/Trem1/Thbs1	29
GO:0070555	response to interleukin-1	25/930	118/10697	2.21273781281534e-05	0.00169559957236866	0.00139864564976427	Ccl9/Kmo/Mthfr/Hdac4/Xdh/Hes1/P2ry2/Rps6ka5/Apoe/Myc/Ptgis/Egr1/Rora/Dab2ip/Il1a/Il1r1/Ets1/Epas1/Ptger3/Sirpa/Akap12/Igfals/Lgals9/Cd38/Muc2	25
GO:0046641	positive regulation of alpha-beta T cell proliferation	10/930	25/10697	2.28570698953145e-05	0.00172371331861332	0.00142183577644538	Ptpn22/Tgfbr2/Card11/Rasal3/Il18/Syk/Prkcq/Cd24/Il12b/Lgals9	10
GO:0060326	cell chemotaxis	35/930	194/10697	2.38513202699384e-05	0.00177058785316371	0.00146050107508192	Itgam/Slamf8/Vav3/Ccl9/Il16/Aif1/Ptpro/Cxcl16/Jaml/Itgb2/Syk/Prkcq/Vav1/Gstp1/Xcr1/Dock4/Flt1/Egr3/Tmem102/Stap1/Vegfa/Cxcl9/Ripor2/Nr4a1/Ptk2/C3ar1/Edn3/Csf1r/Lgals9/Pgf/Trem1/Mir223/Cxcr6/Thbs1/Ccr5	35
GO:0043410	positive regulation of MAPK cascade	49/930	309/10697	2.43895862929963e-05	0.00178269114581578	0.00147048469261255	Ptpn22/Ccl9/Sema7a/Cd44/Dixdc1/Tnfaip8l3/C1qtnf1/P2ry6/Prkcz/P2rx7/Syk/Gsn/Xdh/Scimp/Apoe/Timp2/Tek/Flt1/Tlr3/P2ry1/Clec7a/Jcad/Mef2c/Map3k4/Dab2ip/Il1a/Ndst1/Npnt/Pik3r6/Vegfa/Cd84/Edar/Dok3/Lepr/Ngfr/Gcnt2/Csf1r/Dok6/Gsdme/Akap12/Cdh2/Lgals9/Lrp1/Insr/Ffar4/Sh3rf2/Ccn2/Gpr55/Dok2	49
GO:0002699	positive regulation of immune effector process	37/930	211/10697	2.70141256192549e-05	0.00194460773965273	0.00160404449251174	Itgam/RT1-T24-4/Ptpn22/Clnk/RT1-N3/Nlrp3/Arid5a/Fes/Sema7a/Rig1/Il18/Fgr/Prkcz/P2rx7/Itgb2/Syk/Cd24/Vav1/Scimp/Tek/Tlr3/Clec7a/Enpp3/Il1r1/Stap1/Hpx/Cd84/Cd37/Il18rap/Il12b/Crtam/Mzb1/Lgals9/Shb/Fcgr1a/Gata3/Klrc1	37
GO:0051056	regulation of small GTPase mediated signal transduction	34/930	188/10697	2.94863276199037e-05	0.00209088869436064	0.00172470695567795	Cyth4/Arap3/Rasgrp4/Rasal3/Arfgef3/Arhgap25/Iqsec2/Ophn1/Itgav/Sipa1l2/Rap1gap2/Eps8/Sgsm3/Apoe/Timp2/Gpr4/Chn2/Tagap/Arhgef3/Dab2ip/Tns3/Tgm2/Ripor2/Prag1/Ngfr/Cgnl1/Rasa3/Cdh2/Gpr55/Arhgap19/Eps8l1/Arhgap24/Syngap1/Psd3	34
GO:0035590	purinergic nucleotide receptor signaling pathway	9/930	21/10697	3.06940801564477e-05	0.00214452315916592	0.00176894830375317	Gpr34/P2ry6/P2ry13/P2rx7/P2ry14/P2ry2/P2ry1/P2rx1/P2ry12	9
GO:0007157	heterophilic cell-cell adhesion via plasma membrane cell adhesion molecules	10/930	26/10697	3.42658755159546e-05	0.00235937934168551	0.0019461762707231	Itgal/Jaml/Adgrl1/Cadm3/Cd24/Cd6/Crtam/Cdh2/Nectin3/Dchs1	10
GO:0046629	gamma-delta T cell activation	8/930	17/10697	3.77626119056273e-05	0.00256300241662336	0.00211413840788948	Jaml/Tcf7/Syk/Jag2/Egr3/Itk/Klrc1/Lck	8
GO:0002252	immune effector process	65/930	455/10697	3.8415954251169e-05	0.00257062251615921	0.00212042398335214	Itgam/Lfng/RT1-T24-4/Ptpn22/Clnk/Itgal/RT1-N3/Slamf8/Nlrp3/Arid5a/Inpp5d/Irf8/Fes/Sema7a/Cd59b/Rig1/Il18/Lat2/Fgr/Dnase1l3/Grn/Prkcz/P2rx7/Itgb2/Syk/Myo1f/Cd24/Cd2/Vav1/Apbb1ip/Acp5/Scimp/Tek/Tlr3/Clec7a/Ripk3/Rora/Enpp3/Il1r1/Pik3r6/Stap1/Lgals8/Hpx/Cd84/Pirb/Cd37/Il18rap/Il12b/Spn/Cr2/Batf/Cd22/Crtam/Mzb1/Lgals9/Lrp1/Shb/Fcgr1a/Trem1/Il2rb/C1qa/Gata3/Cd8a/Milr1/Klrc1	65
GO:1902105	regulation of leukocyte differentiation	42/930	256/10697	4.11294412818481e-05	0.00271397188236195	0.00223866827327954	Itgam/Slamf8/Nlrp3/Flt3/Tgfbr2/Ccl9/Evi2b/Inpp5d/Fes/RT1-DOa/Card11/Cd44/Il18/Prkcz/Tcf7/Syk/Cd24/Myc/Trib1/Gpr68/Klf10/Fos/Egr3/Pik3r6/Btn2a2/Nme1/Pirb/Tox/Pou4f1/Il12b/Ppargc1b/Il1rl2/Csf1r/Crtam/Lgals9/Shb/Gpr55/Mir223/Zbtb16/Gata3/Ctla4/Lck	42
GO:0002697	regulation of immune effector process	47/930	299/10697	4.46263561480881e-05	0.00278190115854698	0.00229470095232481	Itgam/RT1-T24-4/Ptpn22/Clnk/RT1-N3/Slamf8/Nlrp3/Arid5a/Fes/Sema7a/Cd59b/Rig1/Il18/Fgr/Dnase1l3/Grn/Prkcz/P2rx7/Itgb2/Syk/Cd24/Vav1/Acp5/Scimp/Tek/Tlr3/Clec7a/Ripk3/Enpp3/Il1r1/Pik3r6/Stap1/Hpx/Cd84/Cd37/Il18rap/Il12b/Spn/Cr2/Cd22/Crtam/Mzb1/Lgals9/Shb/Fcgr1a/Gata3/Klrc1	47
GO:1903131	mononuclear cell differentiation	57/930	386/10697	4.5349912191763e-05	0.00278190115854698	0.00229470095232481	Lfng/Ptpn22/Slamf8/Nlrp3/Flt3/Tgfbr2/Inpp5d/Srf/Irf8/Fes/RT1-DOa/Card11/Cd44/Il18/Prkcz/Tcf7/Syk/Cd24/Vav1/Ctsl/Jag2/Myc/Mef2c/Ripk3/Egr1/Rora/Il1a/Gpr68/Fos/Egr3/Pik3r6/Runx2/Lgals8/Btn2a2/Vegfa/Pirb/Itk/Tox/Bcl11a/Lepr/Il12b/Il1rl2/Spn/Cr2/Batf/Csf1r/Crtam/Lgals9/Shb/Zbtb16/Gata3/Cd8a/Ctla4/Klrc1/Lck/Lyl1/Batf2	57
GO:0050790	regulation of catalytic activity	50/930	325/10697	4.57051006430781e-05	0.00278190115854698	0.00229470095232481	Nlrp3/Arhgap15/Flt3/Tbc1d9/Vav3/Ccl9/Cdk5rap3/Usp6nl/Rasgrp4/Ccnd1/Ptpro/Arhgap25/Sema4d/Plxna1/Sipa1l2/Rap1gap2/Vav1/Hip1/Ctsl/Sgsm3/Apoe/Timp2/Tek/Flt1/Chn2/Tiam2/Plxnb2/Il1a/Trib1/Ralgds/Arhgef19/Rasgrp3/Pik3r6/Adap2/Insrr/Unc119/Ccnd3/Plxna2/Axin2/Rasgef1c/Edn3/Csf1r/Azin2/Insr/Gpr55/Rapgef3/Arhgap24/Palm/Deptor/Ccne2	50
GO:0120254	olefinic compound metabolic process	18/930	74/10697	4.58644127180574e-05	0.00278190115854698	0.00229470095232481	Bco2/Aldh1a2/Cyp1b1/Cyp1a1/Gstp1/Aloxe3/Ces1e/Egr1/Cyp11b2/Cyp2u1/Pla2g4a/Aldh1a1/Mgll/Cyp17a1/Cacna1h/Ptgs2/Pla2g2f/Fads1	18
GO:0002703	regulation of leukocyte mediated immunity	35/930	200/10697	4.62077660684239e-05	0.00278190115854698	0.00229470095232481	Itgam/RT1-T24-4/Clnk/RT1-N3/Nlrp3/Arid5a/Fes/Rig1/Il18/Fgr/Dnase1l3/Prkcz/P2rx7/Itgb2/Syk/Cd24/Vav1/Scimp/Tlr3/Clec7a/Ripk3/Il1r1/Pik3r6/Stap1/Hpx/Cd84/Il18rap/Il12b/Spn/Cr2/Crtam/Lgals9/Fcgr1a/Gata3/Klrc1	35
GO:1902107	positive regulation of leukocyte differentiation	29/930	153/10697	4.62576702852476e-05	0.00278190115854698	0.00229470095232481	Itgam/Nlrp3/Tgfbr2/Ccl9/Evi2b/Inpp5d/Fes/Il18/Prkcz/Syk/Trib1/Gpr68/Klf10/Fos/Egr3/Pik3r6/Btn2a2/Tox/Pou4f1/Il12b/Ppargc1b/Il1rl2/Csf1r/Lgals9/Shb/Mir223/Zbtb16/Gata3/Lck	29
GO:1903708	positive regulation of hemopoiesis	29/930	153/10697	4.62576702852476e-05	0.00278190115854698	0.00229470095232481	Itgam/Nlrp3/Tgfbr2/Ccl9/Evi2b/Inpp5d/Fes/Il18/Prkcz/Syk/Trib1/Gpr68/Klf10/Fos/Egr3/Pik3r6/Btn2a2/Tox/Pou4f1/Il12b/Ppargc1b/Il1rl2/Csf1r/Lgals9/Shb/Mir223/Zbtb16/Gata3/Lck	29
GO:1903706	regulation of hemopoiesis	49/930	317/10697	4.80554552318195e-05	0.00283019268243602	0.00233453507997414	Itgam/Slamf8/Nlrp3/Flt3/Tgfbr2/Ccl9/Evi2b/Inpp5d/Fes/Rab7b/RT1-DOa/Card11/Cd44/Il18/Prkcz/Tcf7/Syk/Cd24/Hist2h4/Lmo2/Myc/Mef2c/Trib1/Gpr68/Klf10/Fos/Egr3/Pik3r6/Btn2a2/Ets1/Nme1/Pirb/Tox/P4htm/Pou4f1/Il12b/Ppargc1b/Il1rl2/Csf1r/Crtam/Lgals9/Shb/Gpr55/Mir223/Zbtb16/Gata3/Faxdc2/Ctla4/Lck	49
GO:0043087	regulation of GTPase activity	24/930	116/10697	4.82520747794817e-05	0.00283019268243602	0.00233453507997414	Arhgap15/Tbc1d9/Vav3/Ccl9/Usp6nl/Rasgrp4/Arhgap25/Sema4d/Plxna1/Sipa1l2/Rap1gap2/Vav1/Sgsm3/Chn2/Tiam2/Plxnb2/Ralgds/Arhgef19/Rasgrp3/Adap2/Plxna2/Rasgef1c/Rapgef3/Arhgap24	24
GO:0001539	cilium or flagellum-dependent cell motility	26/930	131/10697	5.0278047559389e-05	0.00287796390306816	0.00237394002617128	Nphp4/Dnah7/Tnp1/Pgk2/Ttc21a/Cfap206/Ldhc/Septin12/Sord/Dzip1/Dnah8/Fsip2/Ropn1l/Ift81/Ttc12/Armc12/Atp1a4/Gapdhs/Meig1/Akap4/Cfap45/Slc9c1/Garin2/Ccdc65/Cfap69/Dnah6	26
GO:0060285	cilium-dependent cell motility	26/930	131/10697	5.0278047559389e-05	0.00287796390306816	0.00237394002617128	Nphp4/Dnah7/Tnp1/Pgk2/Ttc21a/Cfap206/Ldhc/Septin12/Sord/Dzip1/Dnah8/Fsip2/Ropn1l/Ift81/Ttc12/Armc12/Atp1a4/Gapdhs/Meig1/Akap4/Cfap45/Slc9c1/Garin2/Ccdc65/Cfap69/Dnah6	26
GO:0071222	cellular response to lipopolysaccharide	36/930	209/10697	5.10968574214813e-05	0.00289001392392211	0.00238387970150595	Ptpn22/Ly86/Tifab/Nlrp3/Arid5a/Kmo/Irf8/Il18/Cxcl16/Entpd1/Gstp1/Tspo/P2ry2/Scimp/Mir155/Mef2c/Dab2ip/Il1a/Trib1/Vwf/Stap1/Cd84/Cxcl9/Epas1/Ass1/Ptger3/Sirpa/Shpk/Il12b/Cr2/Cd6/Cyp17a1/Mrc1/Trem1/Mir223/Ccr5	36
GO:0071674	mononuclear cell migration	26/930	132/10697	5.75497573202581e-05	0.00321669290621819	0.00265334670592348	Itgal/Slamf8/Asb2/Ccl9/Aif1/Ptpro/Cxcl16/Ext1/Jaml/Cd200r1/Eps8/Flt1/Ripk3/Tmem102/Ripor2/Ptk2/Sirpa/C3ar1/Spn/Csf1r/Crtam/Lgals9/Trem1/Gata3/Thbs1/Spns2	26
GO:0031341	regulation of cell killing	19/930	82/10697	5.84693264795315e-05	0.00323009035004947	0.00266439782721292	Hsp90ab1/Itgam/RT1-T24-4/RT1-N3/Cd59b/Dnase1l3/P2rx7/Syk/Vav1/Clec7a/Ripk3/Pik3r6/Stap1/Il18rap/Il12b/Crtam/Lgals9/Klrc1/Ccr5	19
GO:0002443	leukocyte mediated immunity	46/930	294/10697	6.0260095038715e-05	0.00329075530493029	0.00271443840083649	Itgam/RT1-T24-4/Clnk/RT1-N3/Nlrp3/Arid5a/Inpp5d/Fes/Rig1/Il18/Lat2/Fgr/Dnase1l3/Prkcz/P2rx7/Itgb2/Syk/Myo1f/Cd24/Cd2/Vav1/Scimp/Tlr3/Clec7a/Ripk3/Il1r1/Pik3r6/Stap1/Hpx/Cd84/Pirb/Il18rap/Il12b/Spn/Cr2/Batf/Crtam/Lgals9/Fcgr1a/Trem1/Il2rb/C1qa/Gata3/Cd8a/Milr1/Klrc1	46
GO:0060294	cilium movement involved in cell motility	25/930	125/10697	6.11247092169125e-05	0.0033000396987449	0.00272209679921729	Nphp4/Dnah7/Tnp1/Pgk2/Ttc21a/Cfap206/Ldhc/Septin12/Sord/Dzip1/Dnah8/Fsip2/Ropn1l/Ift81/Ttc12/Armc12/Atp1a4/Gapdhs/Meig1/Akap4/Cfap45/Slc9c1/Garin2/Cfap69/Dnah6	25
GO:0001906	cell killing	24/930	118/10697	6.44072349289842e-05	0.00343818846233263	0.0028360512790137	Hsp90ab1/Itgam/RT1-T24-4/RT1-N3/Cd59b/Il18/Dnase1l3/P2rx7/Syk/Cd2/Vav1/Clec7a/Ripk3/Pik3r6/Stap1/Il18rap/Il12b/Crtam/Lgals9/Fcgr1a/Trem1/Klrc1/Romo1/Ccr5	24
GO:0072672	neutrophil extravasation	6/930	10/10697	6.57296916740142e-05	0.00346979739048046	0.00286212446903339	Jaml/Il1a/Il1r1/Ripor2/Ptger3/Trem1	6
GO:0007160	cell-matrix adhesion	30/930	164/10697	6.86864833529874e-05	0.00358603826824223	0.00295800783716798	Nid1/Itgal/Srf/Itgae/Adam15/Plet1/Prkcz/Disc1/Itgb2/Itgav/Tek/Fut1/Fmn1/Rin2/Npnt/Jup/Vegfa/Wdpcp/Lypd3/Itga6/Smad3/Ptk2/Sirpa/Col16a1/Dmd/Lrp1/Ccn2/Trem1/Itgb5/Thbs1	30
GO:2000191	regulation of fatty acid transport	10/930	28/10697	7.20647534807014e-05	0.00372151786724796	0.00306976060879464	Irs2/P2rx7/Syk/Hrh2/P2ry2/Il1a/Pla2g4a/Repin1/Fabp3/Thbs1	10
GO:0051606	detection of stimulus	23/930	112/10697	7.7799002490268e-05	0.00395222721732989	0.00326006534471838	Plcb2/Nlrp3/Il18/Tspo/Myc/Clec7a/Or10aa3/Reep6/Whrn/Extl3/Jup/Ccdc66/Or6n1/Nr4a1/Or6k4/Ngfr/Fap/Crtam/Grin2b/Tmem107/Or6k14/Ffar4/Or6k8	23
GO:0046633	alpha-beta T cell proliferation	13/930	45/10697	7.81960341883835e-05	0.00395222721732989	0.00326006534471838	Ptpn22/Tgfbr2/Card11/Cd44/Rasal3/Il18/Syk/Prkcq/Cd24/Myc/Btla/Il12b/Lgals9	13
GO:0030217	T cell differentiation	41/930	255/10697	8.08356746953046e-05	0.00404263463660413	0.00333463952233373	Lfng/Ptpn22/Nlrp3/Flt3/Tgfbr2/Srf/RT1-DOa/Card11/Cd44/Il18/Prkcz/Tcf7/Syk/Vav1/Ctsl/Jag2/Ripk3/Egr1/Rora/Il1a/Egr3/Pik3r6/Runx2/Btn2a2/Itk/Tox/Bcl11a/Lepr/Il12b/Il1rl2/Spn/Batf/Crtam/Lgals9/Shb/Zbtb16/Gata3/Cd8a/Ctla4/Klrc1/Lck	41
GO:0009746	response to hexose	37/930	222/10697	8.30311573348102e-05	0.0041091773801842	0.00338952849514801	Casp3/Ctsb/Unc13b/Tgfbr2/Srf/Hmgn3/Pfkfb2/Slc12a6/Irs2/Txnip/Prkcq/Ctsl/Klf7/Nptx1/Glrx/Mef2c/Prkcb/Egr1/Lrp5/Gpr68/Il1r1/Extl3/Tjp1/Gpam/Nme1/Ccnd3/Ptk2/Zbed3/Lepr/Gpr39/Lrp1/Insr/Ptgs2/Ccn2/Slc29a1/Thbs1/Ndufaf2	37
GO:0032102	negative regulation of response to external stimulus	45/930	290/10697	8.83519288034579e-05	0.00432742282211576	0.00356955215339418	Ptpn22/Slamf8/Nlrp3/Il22ra2/Rab7b/Sema7a/Tspan8/Cd44/Aif1/Sema4d/C1qtnf1/Grn/Cd200r1/Cd24/Gstp1/Acp5/Apoe/Nt5e/Slc39a8/Dtx4/Tnfaip8l2/Ptgis/Rora/Ptprs/Trib1/Klkb1/Enpp3/Extl3/Stap1/Fbxl2/Ets1/Smad3/Sirpa/Il12b/Mir138-1/Spn/Fndc4/Cd109/Lgals9/Ffar4/Cd276/Sema3f/Gata3/Thbs1/Klrc1	45
GO:2000379	positive regulation of reactive oxygen species metabolic process	15/930	58/10697	9.20348358380973e-05	0.00443306984456046	0.00365669699039506	Itgam/Tgfbr2/Il18/Hdac4/Itgb2/Syk/Cyp1b1/Xdh/Gstp1/Tspo/Clec7a/Ripk3/Hvcn1/Thbs1/Romo1	15
GO:0032103	positive regulation of response to external stimulus	63/930	450/10697	9.23750609580058e-05	0.00443306984456046	0.00365669699039506	Ptpn22/Clnk/Ly86/Tlr12/Nlrp3/Unc13b/Lrrk2/Rab7b/Rig1/Il16/Aif1/Il18/Mnda/Slc15a3/Grn/Tasl/Syk/Cd24/Pik3ap1/Vav1/Ido1/Scimp/Wdfy1/Gpr4/Tlr3/Tlr11/Clec7a/Ptprs/Emilin2/Dab2ip/P2ry12/Alox5ap/Tmem102/Stap1/Fbxl2/Pla2g4a/Ets1/Vegfa/Hpx/Trim15/Cxcl9/Smad3/Nlrp10/Ripor2/Il18rap/Ptk2/Ptger3/C3ar1/Il12b/Edn3/Csf1r/Crtam/Lgals9/Lrp1/Ptgs2/Fcgr1a/Pgf/Trem1/Mir223/Thbs1/Klrc1/Ccr5/Usp50	63
GO:0009749	response to glucose	36/930	215/10697	9.35454719648058e-05	0.00444434537304792	0.00366599781184181	Casp3/Ctsb/Unc13b/Tgfbr2/Srf/Hmgn3/Pfkfb2/Slc12a6/Irs2/Txnip/Prkcq/Ctsl/Klf7/Nptx1/Glrx/Mef2c/Prkcb/Egr1/Lrp5/Gpr68/Il1r1/Extl3/Tjp1/Gpam/Nme1/Ccnd3/Ptk2/Zbed3/Lepr/Gpr39/Lrp1/Insr/Ccn2/Slc29a1/Thbs1/Ndufaf2	36
GO:0071216	cellular response to biotic stimulus	39/930	240/10697	9.48623933075389e-05	0.00446228941192195	0.0036807992734129	Ptpn22/Ly86/Tifab/Nlrp3/Arid5a/Kmo/Irf8/Il18/Cxcl16/Syk/Txnip/Entpd1/Gstp1/Tspo/P2ry2/Scimp/Clec7a/Mir155/Mef2c/Dab2ip/Il1a/Trib1/Vwf/Stap1/Cd84/Cxcl9/Epas1/Ass1/Ptger3/Sirpa/Shpk/Il12b/Cr2/Cd6/Cyp17a1/Mrc1/Trem1/Mir223/Ccr5	39
GO:0014910	regulation of smooth muscle cell migration	18/930	78/10697	9.61763828760389e-05	0.00447974504945158	0.00369519786839518	Dock5/Aif1/Il18/P2ry6/Hdac4/Plxna1/Cyp1b1/Gstp1/P2ry2/Dock4/Myc/Mef2c/Egr1/Trib1/Ptk2/Lrp1/Mir223/Rapgef3	18
GO:0050798	activated T cell proliferation	13/930	46/10697	0.000100435400799118	0.00463270474948166	0.00382136941415552	Itgam/Casp3/Itgal/Il18/Itgb2/Cd24/Ido1/Ripk3/Btn2a2/Gpam/Il12b/Crtam/Lgals9	13
GO:0007162	negative regulation of cell adhesion	37/930	225/10697	0.000110636542746333	0.0050213190568905	0.00414192487981551	Ptpn22/Casp3/Notch4/Adam15/Plet1/Cd44/Cdh1/Sema4d/C1qtnf1/Plxna1/Myo1f/Cd24/Cyp1b1/Ido1/Acp5/Tnfaip8l2/Plxnb2/Podxl/Pag1/Btn2a2/Vegfa/Cd37/Ripor2/Plxna2/Btla/Ptk2/Ass1/Spn/Gcnt2/Crtam/Lgals9/Lrp1/Cd276/Srcin1/Thbs1/Ctla4/Pla2g2f	37
GO:0002705	positive regulation of leukocyte mediated immunity	24/930	122/10697	0.000111899745556286	0.0050213190568905	0.00414192487981551	Itgam/RT1-T24-4/Clnk/RT1-N3/Nlrp3/Arid5a/Rig1/Il18/Prkcz/P2rx7/Itgb2/Cd24/Vav1/Scimp/Clec7a/Il1r1/Stap1/Hpx/Il18rap/Il12b/Crtam/Fcgr1a/Gata3/Klrc1	24
GO:0071219	cellular response to molecule of bacterial origin	36/930	217/10697	0.000113583118940992	0.0050213190568905	0.00414192487981551	Ptpn22/Ly86/Tifab/Nlrp3/Arid5a/Kmo/Irf8/Il18/Cxcl16/Entpd1/Gstp1/Tspo/P2ry2/Scimp/Mir155/Mef2c/Dab2ip/Il1a/Trib1/Vwf/Stap1/Cd84/Cxcl9/Epas1/Ass1/Ptger3/Sirpa/Shpk/Il12b/Cr2/Cd6/Cyp17a1/Mrc1/Trem1/Mir223/Ccr5	36
GO:0010720	positive regulation of cell development	56/930	390/10697	0.000114619448306552	0.0050213190568905	0.00414192487981551	Itgam/Nlrp3/Tgfbr2/Ccl9/Evi2b/Inpp5d/Srf/Fes/Plag1/Sema7a/Il18/Dixdc1/Sema4d/Rgs14/Prkcz/Disc1/Plxna1/Syk/Hes1/Tspo/Apoe/Myc/Flt1/Clec7a/Tiam2/Plxnb2/Trib1/Gpr68/Klf10/Fos/Egr3/Pik3r6/Aspm/Btn2a2/Vegfa/Tgm2/Tox/Plxna2/Bcl11a/Ptk2/Pou4f1/Il12b/Ppargc1b/Hap1/Il1rl2/Wnt2/Csf1r/Lgals9/Lrp1/Zfp365/Shb/Mir223/Zbtb16/Gata3/Lck/Aspa	56
GO:0001501	skeletal system development	49/930	328/10697	0.000115060106241232	0.0050213190568905	0.00414192487981551	Tifab/Arid5a/Tgfbr2/Srf/Trps1/Flvcr1/Cd44/Sulf2/Fgr/Sema4d/Ext1/Hdac4/P2rx7/Acp5/Pkdcc/Nab2/Tek/Jag2/Myc/Mef2c/Fmn1/Lrp5/Snx10/Gpr68/Csgalnact1/Ndst1/Runx2/Vegfa/Tgm2/Slc26a2/Smad3/Dync2i1/Sparc/Axin2/Lepr/Ppargc1b/Ift172/Cr2/Dmd/Tmem107/Vdr/Ccn2/Nle1/Zbtb16/Gata3/Thbs1/Fbn2/Spns2/Dchs1	49
GO:0071347	cellular response to interleukin-1	20/930	93/10697	0.000115201805346467	0.0050213190568905	0.00414192487981551	Ccl9/Kmo/Xdh/Hes1/P2ry2/Rps6ka5/Apoe/Myc/Ptgis/Egr1/Rora/Dab2ip/Il1a/Il1r1/Epas1/Ptger3/Sirpa/Akap12/Igfals/Muc2	20
GO:0007283	spermatogenesis	67/930	491/10697	0.000121731106735868	0.00525767716456465	0.00433688909452286	Ctsb/Lrrk2/Eif4g3/Tspan8/Crem/Ctsl/Timp2/Jag2/Hagh/Chn2/Gamt/Dnmt3a/Il1a/Spata6/Aspm/Tnp1/Tssk6/Ttc21a/Ddx25/Spata7/Rimbp3/Spata20/Cfap206/Pou4f1/Fabp9/Pcyt1b/Rnf17/Rfx2/Stk31/Nphp1/Tcfl5/Septin12/Actl9/Dzip1/Celsr2/Adad1/Ybx2/Prm2/Fsip2/Ropn1l/Sycp3/Garin1b/Meioc/Odf1/Ift81/Pgam2/Tdrd12/Ttc12/Tdrd6/Zbtb16/Armc12/Klhl10/Atp1a4/Gapdhs/Ddx3y/Meig1/Akap4/Garin1a/Spata16/Ppp2r2b/Crisp2/Cit/Mak/Sox30/…	67
GO:0009612	response to mechanical stimulus	36/930	218/10697	0.000124988035524764	0.00530784533009982	0.00437827120361622	Itgam/Casp3/Ctsb/Tifab/Tgfbr2/Il18/Hdac4/P2rx7/Txnip/Gsn/Entpd1/Acp5/Mmp7/Myc/Tlr3/P2ry1/Egr1/Cyp11b2/Fosb/Fos/Whrn/Jup/Ets1/Vegfa/Ripor2/Ptk2/Habp4/Csf1r/Dmd/Grin2b/Ptgs2/Mir223/Thbs1/Lck/Stra6/Afap1	36
GO:0002526	acute inflammatory response	16/930	66/10697	0.000125127063138535	0.00530784533009982	0.00437827120361622	Nlrp3/Dnase1l3/Ext1/Il1a/Alox5ap/Vwf/Pla2g4a/Ugt1a1/Ass1/Ptger3/Spn/Cd6/Ptgs2/Fcgr1a/Gata3/Ccr5	16
GO:0010043	response to zinc ion	12/930	41/10697	0.000127817574906427	0.00532685349456521	0.00439395042822371	Slc30a4/P2rx7/Tspo/Acp5/Apoe/Hvcn1/Ass1/Apobec1/Gpr39/Slc30a3/Lck/Alad	12
GO:0046640	regulation of alpha-beta T cell proliferation	12/930	41/10697	0.000127817574906427	0.00532685349456521	0.00439395042822371	Ptpn22/Tgfbr2/Card11/Cd44/Rasal3/Il18/Syk/Prkcq/Cd24/Btla/Il12b/Lgals9	12
GO:0032760	positive regulation of tumor necrosis factor production	19/930	87/10697	0.000136616771793972	0.00562947967062796	0.00464357704499837	Ifngr1/Arid5a/Lrrk2/Rig1/Il18/Syk/Cd2/Tlr3/Clec7a/Il1a/Cd84/Il12b/Spn/Csf1r/Akap12/Lgals9/Thbs1/Ccr5/Nfatc4	19
GO:0007264	small GTPase mediated signal transduction	51/930	348/10697	0.000137448882717921	0.00562947967062796	0.00464357704499837	Dock5/Cyth4/Arap3/Ccdc88c/Vav3/Rasgrp4/Rasal3/Aif1/Arfgef3/Arhgap25/Iqsec2/Ophn1/Rab30/Itgav/Sipa1l2/Rap1gap2/Eps8/Sgsm3/Apoe/Timp2/Dock4/Gpr4/Chn2/Tiam2/Sh2d3c/Tagap/Arhgef3/Dab2ip/Ralgds/Rasgrp3/Tns3/Tgm2/Dok3/Ripor2/Prag1/Rasgef1c/Ngfr/Cgnl1/Rasa3/Arhgef18/Dok6/Cdh2/Gpr55/Arhgap19/Rapgef3/Dok2/Eps8l1/Arhgap24/Syngap1/Usp50/Psd3	51
GO:0030857	negative regulation of epithelial cell differentiation	10/930	30/10697	0.000140486646760099	0.00570471845091649	0.00470563909930588	Notch4/Ccnd1/Xdh/Hes1/Il1a/Extl3/Vegfa/Csf1r/S1pr3/Id1	10
GO:0048705	skeletal system morphogenesis	27/930	147/10697	0.000145351011034865	0.00585222587649698	0.00482731323891885	Tifab/Tgfbr2/Flvcr1/Fgr/Ext1/P2rx7/Acp5/Nab2/Tek/Myc/Mef2c/Fmn1/Lrp5/Csgalnact1/Ndst1/Runx2/Vegfa/Smad3/Dync2i1/Axin2/Ppargc1b/Tmem107/Vdr/Ccn2/Nle1/Thbs1/Fbn2	27
GO:0051384	response to glucocorticoid	30/930	171/10697	0.000150686011096466	0.00599184322071875	0.00494247910373127	Casp3/Ctsb/Flt3/Rxra/Ccnd1/Aif1/Cldn1/Cad/Cyp1b1/Gstp1/Ctsl/Mir155/Fosb/Gjb2/Fos/Pla2g4a/Vegfa/Ugt1a1/Sparc/Axin2/Ass1/Lepr/Ppargc1b/Tfap4/Igfals/Grin2b/Insr/Ptgs2/Dnmt3b/Alad	30
GO:0072009	nephron epithelium development	16/930	67/10697	0.000151341020098137	0.00599184322071875	0.00494247910373127	Anpep/Cd44/Ptpro/Ext1/Cd24/Hes1/Myc/Mef2c/Fmn1/Podxl/Npnt/Vegfa/Pax8/Pgf/Gata3/Dchs1	16
GO:0120031	plasma membrane bounded cell projection assembly	63/930	458/10697	0.000154058916663717	0.00604904060387869	0.0049896593887692	Vav3/Srf/Parvb/Abi3/Aif1/Ptpro/Hdac4/P2rx7/Disc1/Gsn/Prkcq/Eps8/Evl/Syne1/Cfap70/Cep89/Podxl/P2ry12/Snx10/Spata6/Ulk4/Stap1/Ccdc66/Wdpcp/Cilk1/Stk36/Itga6/Dnah7/Dync2i1/Ripor2/Spata13/Cfap206/Dnajb13/Odad1/Ift172/Hap1/Tmem17/Rfx2/Dzip1/Celsr2/Dnah17/Tctn1/Dpysl3/Tmem107/Ttc8/Dnah8/Cfap410/Fsip2/Ift81/Dnaaf1/Ttc12/Armc12/Meig1/Akap4/Eps8l1/Mak/Arhgap24/Palm/Ablim1/Ccdc65/Cep126/Cfap69/Cibar1	63
GO:0032640	tumor necrosis factor production	26/930	140/10697	0.000159175941255773	0.00614237131647694	0.00506664489719475	Ifngr1/Ptpn22/Arid5a/Flt3/Lrrk2/Rig1/Il18/Syk/Cd24/Cd2/Gstp1/Tspo/Acp5/Tlr3/Clec7a/Il1a/Cd84/Sirpa/Il12b/Spn/Csf1r/Akap12/Lgals9/Thbs1/Ccr5/Nfatc4	26
GO:0032680	regulation of tumor necrosis factor production	26/930	140/10697	0.000159175941255773	0.00614237131647694	0.00506664489719475	Ifngr1/Ptpn22/Arid5a/Flt3/Lrrk2/Rig1/Il18/Syk/Cd24/Cd2/Gstp1/Tspo/Acp5/Tlr3/Clec7a/Il1a/Cd84/Sirpa/Il12b/Spn/Csf1r/Akap12/Lgals9/Thbs1/Ccr5/Nfatc4	26
GO:1903557	positive regulation of tumor necrosis factor superfamily cytokine production	19/930	88/10697	0.000160314469215563	0.00614237131647694	0.00506664489719475	Ifngr1/Arid5a/Lrrk2/Rig1/Il18/Syk/Cd2/Tlr3/Clec7a/Il1a/Cd84/Il12b/Spn/Csf1r/Akap12/Lgals9/Thbs1/Ccr5/Nfatc4	19
GO:0030031	cell projection assembly	64/930	468/10697	0.000161962148212468	0.00615585732925947	0.00507776907616856	Vav3/Srf/Parvb/Abi3/Aif1/Ptpro/Hdac4/P2rx7/Disc1/Gsn/Prkcq/Parvg/Eps8/Evl/Syne1/Cfap70/Cep89/Podxl/P2ry12/Snx10/Spata6/Ulk4/Stap1/Ccdc66/Wdpcp/Cilk1/Stk36/Itga6/Dnah7/Dync2i1/Ripor2/Spata13/Cfap206/Dnajb13/Odad1/Ift172/Hap1/Tmem17/Rfx2/Dzip1/Celsr2/Dnah17/Tctn1/Dpysl3/Tmem107/Ttc8/Dnah8/Cfap410/Fsip2/Ift81/Dnaaf1/Ttc12/Armc12/Meig1/Akap4/Eps8l1/Mak/Arhgap24/Palm/Ablim1/Ccdc65/Cep126/Cfap69/Cibar1	64
GO:0031345	negative regulation of cell projection organization	29/930	164/10697	0.000167562098701555	0.0063181550073896	0.00521164322026642	Lrrk2/Sema7a/Abi3/Cdh1/Sema4d/Rap1gap2/Hes1/Evl/Apoe/Ptprs/Stap1/Prag1/Bcl11a/Ptk2/Ngfr/Dpysl3/Crmp1/Grin2b/Lrp1/Zfp365/Sema3f/Cd38/Cit/Mak/Arhgap24/Syngap1/Id1/Ccr5/Nfatc4	29
GO:0035249	synaptic transmission, glutamatergic	15/930	61/10697	0.000170406394284823	0.00637480928541099	0.00525837551531204	Unc13b/Kmo/Lrrk2/Iqsec2/Ext1/Ophn1/Disc1/Mef2c/P2rx1/Unc13a/Grin2d/Ngfr/Grin2b/Cdh2/Ptgs2	15
GO:0015908	fatty acid transport	16/930	68/10697	0.000182212559265057	0.00671078968269988	0.00553551495833379	Irs2/Slc27a3/P2rx7/Syk/Hrh2/P2ry2/Apoe/Il1a/Pla2g4a/Repin1/Acsl3/Fabp9/Fabp3/Ptgs2/Thbs1/Pla2g2f	16
GO:0044344	cellular response to fibroblast growth factor stimulus	16/930	68/10697	0.000182212559265057	0.00671078968269988	0.00553551495833379	Cd44/Sulf2/Ext1/Flrt3/Myc/Ndst1/Egr3/Runx2/Fntb/Vegfa/Nr4a1/Ngfr/Ccn2/Gata3/Thbs1/Shcbp1	16
GO:0042116	macrophage activation	17/930	75/10697	0.000188410926229967	0.00685231091513751	0.00565225127941086	Ifngr1/Itgam/Lrrk2/Tmem229b/Aif1/Grn/Syk/Tlr3/Rora/Stap1/Pla2g4a/Cd84/Shpk/Csf1r/Lgals9/C1qa/Thbs1	17
GO:0030317	flagellated sperm motility	22/930	111/10697	0.000190382033424153	0.00685231091513751	0.00565225127941086	Nphp4/Tnp1/Pgk2/Ttc21a/Cfap206/Ldhc/Septin12/Sord/Dzip1/Fsip2/Ropn1l/Ift81/Ttc12/Armc12/Atp1a4/Gapdhs/Meig1/Akap4/Cfap45/Slc9c1/Garin2/Cfap69	22
GO:0097722	sperm motility	22/930	111/10697	0.000190382033424153	0.00685231091513751	0.00565225127941086	Nphp4/Tnp1/Pgk2/Ttc21a/Cfap206/Ldhc/Septin12/Sord/Dzip1/Fsip2/Ropn1l/Ift81/Ttc12/Armc12/Atp1a4/Gapdhs/Meig1/Akap4/Cfap45/Slc9c1/Garin2/Cfap69	22
GO:0045766	positive regulation of angiogenesis	25/930	134/10697	0.000196194641913264	0.00695612495320833	0.00573788414644997	Tgfbr2/Notch4/Grn/Itgb2/Cyp1b1/Tek/Flt1/Tlr3/Jcad/Fut1/Ptgis/Prkcb/Emilin2/Il1a/Pik3r6/Jup/Tjp1/Ets1/Vegfa/Adm2/C3ar1/Plcg1/Pgf/Rapgef3/Thbs1	25
GO:1904018	positive regulation of vasculature development	25/930	134/10697	0.000196194641913264	0.00695612495320833	0.00573788414644997	Tgfbr2/Notch4/Grn/Itgb2/Cyp1b1/Tek/Flt1/Tlr3/Jcad/Fut1/Ptgis/Prkcb/Emilin2/Il1a/Pik3r6/Jup/Tjp1/Ets1/Vegfa/Adm2/C3ar1/Plcg1/Pgf/Rapgef3/Thbs1	25
GO:0071706	tumor necrosis factor superfamily cytokine production	26/930	142/10697	0.000201906933111052	0.00705338117066622	0.0058181076778053	Ifngr1/Ptpn22/Arid5a/Flt3/Lrrk2/Rig1/Il18/Syk/Cd24/Cd2/Gstp1/Tspo/Acp5/Tlr3/Clec7a/Il1a/Cd84/Sirpa/Il12b/Spn/Csf1r/Akap12/Lgals9/Thbs1/Ccr5/Nfatc4	26
GO:1903555	regulation of tumor necrosis factor superfamily cytokine production	26/930	142/10697	0.000201906933111052	0.00705338117066622	0.0058181076778053	Ifngr1/Ptpn22/Arid5a/Flt3/Lrrk2/Rig1/Il18/Syk/Cd24/Cd2/Gstp1/Tspo/Acp5/Tlr3/Clec7a/Il1a/Cd84/Sirpa/Il12b/Spn/Csf1r/Akap12/Lgals9/Thbs1/Ccr5/Nfatc4	26
GO:0001893	maternal placenta development	11/930	37/10697	0.000208711044896251	0.00723785528687657	0.00597027445369761	Ctsb/Rxra/Cdh1/Ctsl/Ptgis/Gjb2/Pla2g4a/Tppp3/Vdr/Ptgs2/Stox2	11
GO:0032835	glomerulus development	12/930	43/10697	0.000210958081720992	0.00726276700185822	0.00599082332759157	Nid1/Sulf2/Ptpro/Ext1/Cd24/Hes1/Tek/Gpr4/Mef2c/Egr1/Podxl/C3ar1	12
GO:1990266	neutrophil migration	17/930	76/10697	0.000223408484737159	0.00763606986321039	0.00629874887297572	Itgam/Slamf8/Vav3/Ccl9/Jaml/Itgb2/Syk/Myo1f/Vav1/Il1a/Il1r1/Cxcl9/Ripor2/Ptger3/C3ar1/Edn3/Trem1	17
GO:0030595	leukocyte chemotaxis	26/930	143/10697	0.000226868021160388	0.00769892834666432	0.00635059881789568	Itgam/Slamf8/Vav3/Ccl9/Il16/Aif1/Ptpro/Cxcl16/Jaml/Itgb2/Syk/Vav1/Flt1/Tmem102/Stap1/Vegfa/Cxcl9/Ripor2/Ptk2/C3ar1/Edn3/Csf1r/Lgals9/Pgf/Trem1/Thbs1	26
GO:0033591	response to L-ascorbic acid	6/930	12/10697	0.000248239095278724	0.00836442511822141	0.00689954573887787	Gstp1/Acp5/Il1a/Vwf/Runx2/Sparc	6
GO:0045123	cellular extravasation	13/930	50/10697	0.000252568188027408	0.00845036240364942	0.00697043264659779	Itgam/Itgal/Ext1/Jaml/Itgb2/Ripk3/Il1a/Il1r1/Ripor2/Ptger3/Sirpa/Spn/Trem1	13
GO:0070664	negative regulation of leukocyte proliferation	18/930	84/10697	0.000261382047792729	0.00858850698684038	0.00708438367811912	Casp3/Inpp5d/Cd44/Mnda/Cd24/Ido1/Gstp1/Enpp3/Btn2a2/Cd37/Ripor2/Btla/Spn/Crtam/Lgals9/Cd276/Ctla4/Pla2g2f	18
GO:0001503	ossification	44/930	295/10697	0.000262591557190509	0.00858850698684038	0.00708438367811912	Ifitm1/Il18/Fgr/Id3/Sema4d/Mnda/Ext1/Hdac4/P2rx7/Hist2h4/P2ry2/Acp5/Pkdcc/Nab2/Tek/Mef2c/Lrp5/Snx10/Csgalnact1/Klf10/Npnt/Runx2/Tmem53/Pla2g4a/Vegfa/Slc26a2/Smad3/Sparc/Axin2/Ptk2/Ppargc1b/Mir138-1/Csf1r/Ffar4/Cd276/Vdr/Ptgs2/Ccn2/Atp6v1b1/Zbtb16/Asgr2/Id1/Fbn2/Dchs1	44
GO:0032602	chemokine production	17/930	77/10697	0.000263928019380908	0.00858850698684038	0.00708438367811912	Il16/Aif1/Il18/Syk/Cd24/Gstp1/P2ry2/Tlr3/Clec7a/Egr1/Il1a/Cd84/Sirpa/Csf1r/Lgals9/Lrp1/Trem1	17
GO:0042100	B cell proliferation	17/930	77/10697	0.000263928019380908	0.00858850698684038	0.00708438367811912	Casp3/Vav3/Inpp5d/Slc39a10/Card11/Mnda/Irs2/Cd24/Ctps1/Mef2c/Btla/Cr2/Cd22/Mzb1/Shb/Cd38/Ctla4	17
GO:0008360	regulation of cell shape	21/930	106/10697	0.000265866336453557	0.00859272764959761	0.00708786516732254	Arhgap15/Arap3/Fes/Parvb/Fgr/Sema4d/Plxna1/Eps8/P2ry1/Plxnb2/Vegfa/Wdpcp/Plxna2/Prag1/Ptk2/Arhgef18/Csf1r/Spta1/Cfap410/Palm/Gas7	21
GO:0001763	morphogenesis of a branching structure	24/930	129/10697	0.000273056807754062	0.00876549252459156	0.00723037336606241	Tgfbr2/Notch4/Srf/Lrrk2/Rxra/Cd44/Cdh1/Ext1/Plxna1/Myc/Flt1/Lrp5/Npnt/Vegfa/Tgm2/Bcl11a/Cpe/Wnt2/Ctnnd2/Pax8/Vdr/Pgf/Dchs1/Nfatc4	24
GO:0050853	B cell receptor signaling pathway	14/930	57/10697	0.000282426792952849	0.00900543418334889	0.00742829353700781	Vav3/Slc39a10/Lat2/Mnda/Syk/Mef2c/Prkcb/Stap1/Fcrl5/Itk/Cd22/Cd38/Ctla4/Lck	14
GO:0032355	response to estradiol	28/930	161/10697	0.000287224428059637	0.00903880452029277	0.00745581965659307	Itgam/Casp3/Ccnd1/Grn/Txnip/Aldh1a2/Cyp1b1/Gstp1/Myc/Flt1/Glrx/Dnmt3a/Gjb2/Ets1/Vegfa/Aldh1a1/Ugt1a1/Ptk2/Ass1/Ptger3/Pou4f1/Insr/Vdr/Ptgs2/Ccn2/Fcgr1a/Cd38/Dnmt3b	28
GO:0046631	alpha-beta T cell activation	27/930	153/10697	0.00028727835878009	0.00903880452029277	0.00745581965659307	Wdfy4/Ptpn22/Nlrp3/Tgfbr2/Card11/Cd44/Rasal3/Il18/Prkcz/Tcf7/Syk/Prkcq/Cd24/Ctsl/Myc/Rora/Itk/Tox/Btla/Il12b/Spn/Batf/Crtam/Lgals9/Shb/Zbtb16/Gata3	27
GO:1901342	regulation of vasculature development	35/930	219/10697	0.000295802253172518	0.00924109832684831	0.00762268532294725	Tgfbr2/Notch4/Tcf4/Grn/Itgb2/Cyp1b1/Tek/Gpr4/E2f2/Flt1/Tlr3/Jcad/Fut1/Ptgis/Prkcb/Emilin2/Dab2ip/Il1a/Pik3r6/Jup/Tjp1/Ets1/Vegfa/Adm2/Sparc/Ngfr/C3ar1/Mir138-1/Plcg1/Stab1/Pgf/Mir223/Rapgef3/Thbs1/Id1	35
GO:2000377	regulation of reactive oxygen species metabolic process	23/930	122/10697	0.000297597988635612	0.00924109832684831	0.00762268532294725	Itgam/Tgfbr2/Bco2/Lrrk2/Il18/Hdac4/Itgb2/Syk/Cyp1b1/Xdh/Gstp1/Tspo/Acp5/Clec7a/Ripk3/Hvcn1/Ngfr/Dhfr/Slc25a33/Mpv17l/Insr/Thbs1/Romo1	23
GO:0046697	decidualization	9/930	27/10697	0.000303399324594558	0.00929967865257256	0.0076710063529069	Ctsb/Cdh1/Ctsl/Ptgis/Gjb2/Pla2g4a/Tppp3/Vdr/Ptgs2	9
GO:0090322	regulation of superoxide metabolic process	9/930	27/10697	0.000303399324594558	0.00929967865257256	0.0076710063529069	Itgam/Il18/Itgb2/Syk/Gstp1/Acp5/Clec7a/Hvcn1/Dhfr	9
GO:0014911	positive regulation of smooth muscle cell migration	13/930	51/10697	0.00031241169068663	0.00951453809264216	0.00784823700692525	Dock5/Aif1/Il18/P2ry6/Hdac4/Cyp1b1/P2ry2/Dock4/Myc/Egr1/Ptk2/Lrp1/Rapgef3	13
GO:0055123	digestive system development	20/930	100/10697	0.000323811490003233	0.00979890693633986	0.00808280373638642	Tgfbr2/Rxra/Il18/Cdh1/Ext1/Tcf7/Hrh2/Aldh1a2/Cyp1a1/Hes1/Pkdcc/Wdpcp/Aldh1a1/Smad3/Ass1/Ift172/Insr/Dnaaf1/Stra6/Dchs1	20
GO:0048667	cell morphogenesis involved in neuron differentiation	60/930	443/10697	0.000334503817285481	0.0100074086887234	0.00825479013794708	Hsp90ab1/Srf/Lrrk2/Sema7a/Ptpro/Cdh1/Dixdc1/Sema4d/Ext1/Flrt3/Ophn1/Disc1/Plxna1/Hes1/Evl/Apoe/Klf7/Nptx1/Tiam2/Mef2c/Syne1/Nsmf/Plxnb2/Fmn1/Ptprs/Whrn/Vegfa/Wdpcp/Unc5b/Enah/Mgll/Ripor2/Plxna2/Chl1/Bcl11a/Lzts1/Ptk2/Ngfr/Edn3/Ctnnd2/Csf1r/Actl9/Celsr2/Tctn1/Cdh2/Sdc2/Lrp1/Ttc8/Zfp365/Sema3f/Gata3/Srcin1/Cit/Ablim1/Syngap1/Id1/Ntng1/Ccr5/Cdhr1/Nfatc4	60
GO:0032928	regulation of superoxide anion generation	8/930	22/10697	0.000334914329932019	0.0100074086887234	0.00825479013794708	Itgam/Il18/Itgb2/Syk/Gstp1/Acp5/Clec7a/Hvcn1	8
GO:0060675	ureteric bud morphogenesis	10/930	33/10697	0.00034023555458092	0.0100401187566084	0.00828177162278368	Cd44/Hes1/Myc/Fmn1/Npnt/Vegfa/Pax8/Pgf/Gata3/Dchs1	10
GO:0072171	mesonephric tubule morphogenesis	10/930	33/10697	0.00034023555458092	0.0100401187566084	0.00828177162278368	Cd44/Hes1/Myc/Fmn1/Npnt/Vegfa/Pax8/Pgf/Gata3/Dchs1	10
GO:0061326	renal tubule development	14/930	58/10697	0.000343006052034815	0.0100593935383791	0.00829767077144651	Anpep/Cd44/Cd24/Hes1/Myc/Mef2c/Fmn1/Npnt/Vegfa/Ttc8/Pax8/Pgf/Gata3/Dchs1	14
GO:0071774	response to fibroblast growth factor	16/930	72/10697	0.00036687414086191	0.0106933683634045	0.00882061625075164	Cd44/Sulf2/Ext1/Flrt3/Myc/Ndst1/Egr3/Runx2/Fntb/Vegfa/Nr4a1/Ngfr/Ccn2/Gata3/Thbs1/Shcbp1	16
GO:0031348	negative regulation of defense response	33/930	205/10697	0.000381129664923043	0.0110411404759108	0.00910748230108144	Ptpn22/Slamf8/Nlrp3/Il22ra2/Rab7b/Cd44/Grn/Cd200r1/Cd24/Acp5/Apoe/Nt5e/Slc39a8/Dtx4/Tnfaip8l2/Ptgis/Rora/Ptprs/Enpp3/Extl3/Fbxl2/Ets1/Smad3/Sirpa/Il12b/Mir138-1/Spn/Fndc4/Lgals9/Ffar4/Cd276/Gata3/Klrc1	33
GO:0065009	regulation of molecular function	57/930	418/10697	0.000393934144314543	0.0113429158765963	0.00935640714056168	Nlrp3/Arhgap15/Flt3/Tbc1d9/Vav3/Ccl9/Cdk5rap3/Lrrk2/Usp6nl/Rasgrp4/Ccnd1/Ptpro/Pxk/Arhgap25/Sema4d/Plxna1/Sipa1l2/Rap1gap2/Vav1/Hip1/Ctsl/Sgsm3/Apoe/Timp2/Tek/Flt1/Chn2/Tiam2/Plxnb2/Il1a/Trib1/Ralgds/Arhgef19/Rasgrp3/Pik3r6/Adap2/Stk36/Fxyd2/Insrr/Unc119/Ccnd3/Plxna2/Axin2/Rasgef1c/Ppargc1b/Fank1/Cabp1/Edn3/Csf1r/Azin2/Insr/Gpr55/Rapgef3/Arhgap24/Palm/Deptor/Ccne2	57
GO:0045765	regulation of angiogenesis	34/930	214/10697	0.000401178639040936	0.0114819259884547	0.00947107211889285	Tgfbr2/Notch4/Tcf4/Grn/Itgb2/Cyp1b1/Tek/Gpr4/E2f2/Flt1/Tlr3/Jcad/Fut1/Ptgis/Prkcb/Emilin2/Dab2ip/Il1a/Pik3r6/Jup/Tjp1/Ets1/Vegfa/Adm2/Sparc/Ngfr/C3ar1/Mir138-1/Plcg1/Stab1/Pgf/Rapgef3/Thbs1/Id1	34
GO:0030888	regulation of B cell proliferation	14/930	59/10697	0.00041436343502012	0.0117180992844083	0.00966588388834528	Casp3/Vav3/Inpp5d/Slc39a10/Card11/Mnda/Irs2/Cd24/Mef2c/Btla/Cd22/Mzb1/Cd38/Ctla4	14
GO:0033627	cell adhesion mediated by integrin	14/930	59/10697	0.00041436343502012	0.0117180992844083	0.00966588388834528	Itgal/Itgae/Ext1/Itgb2/Syk/Itgav/Cd24/Cyp1b1/Podxl/P2ry12/Npnt/Itga6/Ptk2/Col16a1	14
GO:0034341	response to type II interferon	23/930	125/10697	0.000428436007855037	0.0120443755817709	0.00993501873088945	Ifngr1/Ciita/Ifitm1/Ccl9/Dapk1/Irf8/Rab7b/Aif1/Il18/Cxcl16/Cldn1/Gsn/Evl/Myc/Tlr3/Shfl/Ifitm3/Hpx/Ass1/Sirpa/Il12b/Lgals9/Mrc1	23
GO:0034113	heterotypic cell-cell adhesion	11/930	40/10697	0.000442989332359938	0.0123802489296592	0.0102120698722975	Itgam/Cd44/Itgb2/Itgav/Cd200r1/Cd2/Dsc2/Jup/Sirpa/Gcnt2/Lck	11
GO:0007281	germ cell development	43/930	294/10697	0.000470105615212869	0.0130612384671131	0.0107737962784704	Eif4g3/Chn2/Dnmt3a/Rps6ka2/Aspm/Tnp1/Tssk6/Ttc21a/Ddx25/Rimbp3/Cfap206/Fabp9/Dmrtb1/Rnf17/Rfx2/Stk31/Actl9/Dzip1/Adad1/Ybx2/Prm2/Fsip2/Ropn1l/Sycp3/Garin1b/Meioc/Shb/Ift81/Tdrd12/Ttc12/Tdrd6/Zbtb16/Armc12/Klhl10/Gapdhs/Meig1/Akap4/Garin1a/Spata16/Ppp2r2b/Sox30/Cfap69/Dpy19l2	43
GO:0019369	arachidonic acid metabolic process	8/930	23/10697	0.000474740626184536	0.0131025804209683	0.0108078979289158	Cyp1b1/Aloxe3/Cyp2u1/Pla2g4a/Mgll/Ptgs2/Pla2g2f/Fads1	8
GO:0014909	smooth muscle cell migration	18/930	88/10697	0.000477109327052729	0.0131025804209683	0.0108078979289158	Dock5/Aif1/Il18/P2ry6/Hdac4/Plxna1/Cyp1b1/Gstp1/P2ry2/Dock4/Myc/Mef2c/Egr1/Trib1/Ptk2/Lrp1/Mir223/Rapgef3	18
GO:0071605	monocyte chemotactic protein-1 production	7/930	18/10697	0.00049605161739973	0.0134433396070808	0.0110889792414144	Syk/Cd24/Gstp1/Clec7a/Il1a/Cd84/Lgals9	7
GO:0071637	regulation of monocyte chemotactic protein-1 production	7/930	18/10697	0.00049605161739973	0.0134433396070808	0.0110889792414144	Syk/Cd24/Gstp1/Clec7a/Il1a/Cd84/Lgals9	7
GO:0006690	icosanoid metabolic process	14/930	60/10697	0.000498006266227369	0.0134433396070808	0.0110889792414144	Syk/Cyp1b1/Gstp1/Aloxe3/Ptgis/Alox5ap/Cyp2u1/Pla2g4a/Ggt5/Mgll/Ptgs2/Atp6v1b1/Pla2g2f/Fads1	14
GO:0002768	immune response-regulating cell surface receptor signaling pathway	35/930	226/10697	0.00054048010057735	0.014507463038661	0.01196674049628	Ptpn22/Vav3/Rab7b/Slc39a10/Card11/Lat2/Mnda/Syk/Pik3ap1/Vav1/Scimp/Wdfy1/Clec7a/Mef2c/Prkcb/Dab2ip/Stap1/Btn2a2/Fcrl5/Itk/Btla/C3ar1/Spn/Cr2/Plcg1/Cd22/Cd276/Shb/Fcgr1a/Cd38/Gata3/Cd8a/Ctla4/Klrc1/Lck	35
GO:0048565	digestive tract development	18/930	89/10697	0.000550519327405932	0.0146939175534021	0.0121205408393393	Tgfbr2/Rxra/Il18/Cdh1/Ext1/Tcf7/Hrh2/Aldh1a2/Cyp1a1/Hes1/Pkdcc/Aldh1a1/Smad3/Ass1/Ift172/Dnaaf1/Stra6/Dchs1	18
GO:0051966	regulation of synaptic transmission, glutamatergic	11/930	41/10697	0.000558552310092894	0.014742677918063	0.0121607616986891	Kmo/Lrrk2/Iqsec2/Ophn1/Disc1/Mef2c/Grin2d/Ngfr/Grin2b/Cdh2/Ptgs2	11
GO:0061333	renal tubule morphogenesis	11/930	41/10697	0.000558552310092894	0.014742677918063	0.0121607616986891	Cd44/Hes1/Myc/Mef2c/Fmn1/Npnt/Vegfa/Pax8/Pgf/Gata3/Dchs1	11
GO:0072080	nephron tubule development	13/930	54/10697	0.000569257193579166	0.0148607195161851	0.0122581304232366	Anpep/Cd44/Cd24/Hes1/Myc/Mef2c/Fmn1/Npnt/Vegfa/Pax8/Pgf/Gata3/Dchs1	13
GO:0002683	negative regulation of immune system process	52/930	378/10697	0.000569280351914478	0.0148607195161851	0.0122581304232366	RT1-DOb/Ptpn22/Clnk/Casp3/Slamf8/Flt3/Inpp5d/Rab7b/Cd59b/RT1-DOa/Cd44/Fgr/Mnda/Grn/Cd200r1/Cd24/Pik3ap1/Ido1/Acp5/Myc/Dtx4/Tnfaip8l2/Ptprs/Dab2ip/Trib1/Gpr68/Enpp3/Pag1/Stap1/Fbxl2/Btn2a2/Cd84/Fcrl5/Gpam/Nme1/Pirb/Cd37/Ripor2/Btla/Il12b/Spn/Cr2/Cd22/Crtam/Lgals9/Cd276/Gpr55/Milr1/Thbs1/Ctla4/Pla2g2f/Klrc1	52
GO:0071621	granulocyte chemotaxis	16/930	75/10697	0.000595133099603502	0.0154506959356079	0.0127447830303356	Itgam/Vav3/Ccl9/Jaml/Itgb2/Syk/Vav1/Vegfa/Cxcl9/Ripor2/Ptk2/C3ar1/Edn3/Csf1r/Trem1/Thbs1	16
GO:0043085	positive regulation of catalytic activity	32/930	202/10697	0.000618212361011081	0.0159626463432807	0.013167074485379	Nlrp3/Flt3/Tbc1d9/Ccl9/Usp6nl/Rasgrp4/Arhgap25/Sema4d/Sipa1l2/Rap1gap2/Hip1/Ctsl/Sgsm3/Apoe/Tek/Flt1/Tiam2/Ralgds/Arhgef19/Rasgrp3/Pik3r6/Insrr/Unc119/Axin2/Rasgef1c/Edn3/Csf1r/Azin2/Insr/Gpr55/Rapgef3/Arhgap24	32
GO:0030098	lymphocyte differentiation	48/930	343/10697	0.000626081564631577	0.0160784514246736	0.0132625983790803	Lfng/Ptpn22/Slamf8/Nlrp3/Flt3/Tgfbr2/Inpp5d/Srf/Irf8/RT1-DOa/Card11/Cd44/Il18/Prkcz/Tcf7/Syk/Cd24/Vav1/Ctsl/Jag2/Ripk3/Egr1/Rora/Il1a/Egr3/Pik3r6/Runx2/Lgals8/Btn2a2/Itk/Tox/Bcl11a/Lepr/Il12b/Il1rl2/Spn/Cr2/Batf/Crtam/Lgals9/Shb/Zbtb16/Gata3/Cd8a/Ctla4/Klrc1/Lck/Lyl1	48
GO:0007200	phospholipase C-activating G protein-coupled receptor signaling pathway	12/930	48/10697	0.000638689888688141	0.0163140626943944	0.0134569465511372	Gna15/Plcb2/P2ry2/Gpr4/P2ry1/Prkcb/P2ry12/Tgm2/Ptger3/C3ar1/Ffar4/Gpr55	12
GO:0048732	gland development	55/930	408/10697	0.000657058304253157	0.0166934973449559	0.0137699300125781	Tgfbr2/Notch4/Ly6e/Cdk5rap3/Srf/Rxra/Plag1/Cd44/Ccnd1/Sulf2/Il18/Cdh1/Cldn1/Irs2/Ext1/Slc30a4/Cad/Plxna1/Qdpr/Hrh2/Aldh1a2/Cyp1b1/Xdh/Cyp1a1/Hes1/Tspo/Myc/Flt1/Atp2a3/Ripk3/Acat2/Lrp5/Klkb1/Vwf/E2f7/Ets1/Vegfa/Tgm2/Nme1/Edar/Aldh1a1/Smad3/Ugt1a1/Ass1/Wnt2/Cyp17a1/Insr/Pax8/Vdr/Dnaaf1/Gata3/Slc29a1/Rapgef3/Cit/Stra6	55
GO:0001894	tissue homeostasis	30/930	186/10697	0.000667274272712197	0.0167736511621992	0.0138360463230716	Flt3/Inpp5d/Srf/Ext1/P2rx7/Syk/Acp5/Nt5e/Slc39a8/Snx10/Whrn/Tjp1/Ccdc66/Tns3/Vegfa/Nphp4/Aldh1a1/Spata7/Ppargc1b/Gcnt2/Csf1r/Ptgs2/Ccn2/Gpr55/Cd38/Klhl10/Wnk3/Mak/Cdhr1/Muc2	30
GO:0060249	anatomical structure homeostasis	30/930	186/10697	0.000667274272712197	0.0167736511621992	0.0138360463230716	Flt3/Inpp5d/Srf/Ext1/P2rx7/Syk/Acp5/Nt5e/Slc39a8/Snx10/Whrn/Tjp1/Ccdc66/Tns3/Vegfa/Nphp4/Aldh1a1/Spata7/Ppargc1b/Gcnt2/Csf1r/Ptgs2/Ccn2/Gpr55/Cd38/Klhl10/Wnk3/Mak/Cdhr1/Muc2	30
GO:0032722	positive regulation of chemokine production	13/930	55/10697	0.000687182306142534	0.0170022044412932	0.0140245725852584	Il16/Aif1/Il18/Syk/P2ry2/Tlr3/Clec7a/Egr1/Il1a/Cd84/Csf1r/Lgals9/Lrp1	13
GO:0031649	heat generation	6/930	14/10697	0.000692863356274933	0.0170022044412932	0.0140245725852584	Arrdc3/Il1a/Pla2g4a/Ptger3/Ptgs2/Ccr5	6
GO:0035743	CD4-positive, alpha-beta T cell cytokine production	6/930	14/10697	0.000692863356274933	0.0170022044412932	0.0140245725852584	Nlrp3/Arid5a/Il18/Prkcz/Il1r1/Gata3	6
GO:0032642	regulation of chemokine production	16/930	76/10697	0.000694259663567857	0.0170022044412932	0.0140245725852584	Il16/Aif1/Il18/Syk/Cd24/Gstp1/P2ry2/Tlr3/Clec7a/Egr1/Il1a/Cd84/Sirpa/Csf1r/Lgals9/Lrp1	16
GO:0046849	bone remodeling	16/930	76/10697	0.000694259663567857	0.0170022044412932	0.0140245725852584	Dock5/Inpp5d/Ext1/P2rx7/Syk/Acp5/Lrp5/Snx10/Tns3/Vegfa/Lepr/Ppargc1b/Csf1r/Gpr55/Cd38/P3h4	16
GO:0033559	unsaturated fatty acid metabolic process	14/930	62/10697	0.000708920654107384	0.017272215526483	0.0142472960606844	Cyp1b1/Gstp1/Aloxe3/Ptgis/Elovl7/Cyp2u1/Pla2g4a/Mgll/Fads2/Ptgs2/Atp6v1b1/Fads3/Pla2g2f/Fads1	14
GO:0032930	positive regulation of superoxide anion generation	7/930	19/10697	0.000726933378712297	0.017516347319266	0.0144486725386627	Itgam/Il18/Itgb2/Syk/Gstp1/Clec7a/Hvcn1	7
GO:0002673	regulation of acute inflammatory response	9/930	30/10697	0.000730001424797867	0.017516347319266	0.0144486725386627	Nlrp3/Dnase1l3/Alox5ap/Pla2g4a/Ptger3/Spn/Ptgs2/Fcgr1a/Ccr5	9
GO:0060688	regulation of morphogenesis of a branching structure	9/930	30/10697	0.000730001424797867	0.017516347319266	0.0144486725386627	Lrrk2/Rxra/Cdh1/Vegfa/Bcl11a/Cpe/Wnt2/Pax8/Pgf	9
GO:0032735	positive regulation of interleukin-12 production	10/930	36/10697	0.000734974583082332	0.017547056503639	0.014474003558929	Flt3/Irf8/Il16/Syk/Ido1/Scimp/Tlr3/Clec7a/Il12b/Lgals9	10
GO:0007411	axon guidance	23/930	130/10697	0.000759417722671838	0.0179502169174821	0.0148065576407816	Sema7a/Ptpro/Sema4d/Ext1/Flrt3/Plxna1/Evl/Klf7/Mef2c/Plxnb2/Vegfa/Unc5b/Enah/Plxna2/Chl1/Ngfr/Edn3/Csf1r/Lrp1/Ttc8/Sema3f/Gata3/Ablim1	23
GO:0097485	neuron projection guidance	23/930	130/10697	0.000759417722671838	0.0179502169174821	0.0148065576407816	Sema7a/Ptpro/Sema4d/Ext1/Flrt3/Plxna1/Evl/Klf7/Mef2c/Plxnb2/Vegfa/Unc5b/Enah/Plxna2/Chl1/Ngfr/Edn3/Csf1r/Lrp1/Ttc8/Sema3f/Gata3/Ablim1	23
GO:0014812	muscle cell migration	19/930	99/10697	0.000773129315410529	0.0181838484035417	0.0149992727528577	Dock5/Aif1/Il18/P2ry6/Hdac4/Plxna1/Cyp1b1/Gstp1/P2ry2/Dock4/Myc/Mef2c/Egr1/Trib1/Ptk2/Tcp11l2/Lrp1/Mir223/Rapgef3	19
GO:0050801	monoatomic ion homeostasis	54/930	402/10697	0.000797616923414572	0.0186673793258258	0.0153981218868159	Slc4a7/Plcb2/Slamf8/Lrrk2/Slc39a10/Bdh2/Slc12a6/Ext1/Grn/P2rx7/Disc1/Tasl/P2ry2/Ckb/Xcr1/Atp13a2/Apoe/Nt5e/Asph/Myc/Slc39a8/P2ry1/Cyb561a3/P2rx1/Prkcb/Atp2a3/Snx10/Il1a/Capn3/Hpx/Fcrl5/Tgm2/Fxyd2/Slc9a9/Cxcl9/Epas1/Hvcn1/Ptk2/Rasa3/Edn3/Slc9a5/Plcg1/Gpr39/Cln5/Dmd/Grin2b/Vdr/Atp1a3/Atp6v1b1/Atp1a4/Wnk3/Slc9a2/Lck/Ccr5	54
GO:0021675	nerve development	14/930	63/10697	0.000839968574148018	0.0195622092930257	0.0161362383981067	Tifab/Unc13b/Sulf2/Ext1/Plxna1/Hes1/Ctsl/Nptx1/Unc13a/Ngfr/Pou4f1/Dmd/Sema3f/Prx	14
GO:0048771	tissue remodeling	24/930	139/10697	0.000844374772458988	0.0195689002144032	0.0161417575243379	Dock5/Inpp5d/Il18/Ext1/P2rx7/Syk/Cd24/Acp5/Mef2c/Lrp5/Snx10/Il1a/Tns3/Vegfa/Tgm2/Epas1/Lepr/Ppargc1b/Csf1r/Lrp1/Vdr/Gpr55/Cd38/P3h4	24
GO:0031589	cell-substrate adhesion	38/930	258/10697	0.000859192852314884	0.0198156565113981	0.0163452988715805	Dock5/Nid1/Itgal/Srf/Itgae/Adam15/Parvb/Cass4/Plet1/Prkcz/Disc1/Itgb2/Itgav/Parvg/Tek/Fut1/Fmn1/Rin2/Npnt/Vwf/Jup/Vegfa/Wdpcp/Lypd3/Itga6/Smad3/Ptk2/Sirpa/Gcnt2/Col16a1/Dmd/Lrp1/Ccn2/Trem1/Itgb5/Srcin1/Thbs1/Id1	38
GO:0046717	acid secretion	8/930	25/10697	0.000895236960551468	0.0205472019303383	0.0169487272012871	P2rx7/Hrh2/Myc/Ces1e/Snx10/Ugt1a1/Ptger3/Gpr39	8
GO:0036230	granulocyte activation	10/930	37/10697	0.000929887004632734	0.0211382447799527	0.0174362594724133	Itgam/Il16/Il18/Dnase1l3/Grn/Itgb2/Syk/Myo1f/Enpp3/Il18rap	10
GO:0072078	nephron tubule morphogenesis	10/930	37/10697	0.000929887004632734	0.0211382447799527	0.0174362594724133	Cd44/Hes1/Myc/Fmn1/Npnt/Vegfa/Pax8/Pgf/Gata3/Dchs1	10
GO:0042119	neutrophil activation	9/930	31/10697	0.000950344109717391	0.0215004041203206	0.017734993085102	Itgam/Il16/Il18/Dnase1l3/Grn/Itgb2/Syk/Myo1f/Il18rap	9
GO:0031343	positive regulation of cell killing	13/930	57/10697	0.000985331173140551	0.0218958272347868	0.0180611649171058	Itgam/RT1-T24-4/RT1-N3/P2rx7/Syk/Vav1/Clec7a/Stap1/Il18rap/Il12b/Crtam/Klrc1/Ccr5	13
GO:0032890	regulation of organic acid transport	13/930	57/10697	0.000985331173140551	0.0218958272347868	0.0180611649171058	Kmo/Irs2/P2rx7/Syk/Hrh2/P2ry2/Ces1e/Il1a/Pla2g4a/Repin1/Fabp3/Grin2b/Thbs1	13
GO:0032729	positive regulation of type II interferon production	14/930	64/10697	0.000990865682062548	0.0218958272347868	0.0180611649171058	Ptpn22/Arid5a/Flt3/Irf8/Il18/Cd2/Tlr3/Clec7a/Mir155/Il1r1/Il12b/Crtam/Lgals9/Cd276	14
GO:0046635	positive regulation of alpha-beta T cell activation	14/930	64/10697	0.000990865682062548	0.0218958272347868	0.0180611649171058	Ptpn22/Nlrp3/Tgfbr2/Card11/Rasal3/Il18/Prkcz/Syk/Prkcq/Cd24/Il12b/Lgals9/Shb/Zbtb16	14
GO:0060135	maternal process involved in female pregnancy	14/930	64/10697	0.000990865682062548	0.0218958272347868	0.0180611649171058	Ctsb/Rxra/Cdh1/Adcy7/Ctsl/Mmp7/Ptgis/Gjb2/Pla2g4a/Lgals9/Tppp3/Vdr/Ptgs2/Stox2	14
GO:0072073	kidney epithelium development	17/930	86/10697	0.00101819698262377	0.0223625998863607	0.0184461906915821	Anpep/Cd44/Ptpro/Ext1/Cd24/Hes1/Myc/Mef2c/Fmn1/Podxl/Npnt/Vegfa/Smad3/Pax8/Pgf/Gata3/Dchs1	17
GO:0003018	vascular process in circulatory system	25/930	149/10697	0.00102140268897922	0.0223625998863607	0.0184461906915821	Dock5/Rbm15b/Il18/Ext1/Prkcq/Hrh2/Slc1a5/P2ry2/Apoe/Dock4/Gpr4/Flt1/P2ry1/Ptgis/P2rx1/Tjp1/Vegfa/Mgll/Ptk2/Ptger3/Edn3/Akap12/Lrp1/Ptgs2/Cd38	25
GO:0002053	positive regulation of mesenchymal cell proliferation	7/930	20/10697	0.00103520761654478	0.0224578602109782	0.0185247678750118	Tgfbr2/Irs2/Myc/Syne1/Lrp5/Vegfa/Wnt2	7
GO:0030574	collagen catabolic process	7/930	20/10697	0.00103520761654478	0.0224578602109782	0.0185247678750118	Ctsb/Retreg3/Adam15/Ctsl/Mmp7/Fap/Mmp20	7
GO:0002009	morphogenesis of an epithelium	48/930	351/10697	0.00104172052681777	0.0224964282859601	0.0185565814418304	Casp3/Asb2/Tgfbr2/Notch4/Srf/Rxra/Plet1/Cd44/Cdh1/Mthfr/Ext1/Mical2/Flrt3/Ophn1/Plxna1/Aldh1a2/Hes1/Ctsl/Jag2/Myc/Flt1/Mef2c/Plxnb2/Fmn1/Lrp5/Podxl/Npnt/Mical2/Vegfa/Tgm2/Enah/Aldh1a1/Smad3/Ngfr/Ift172/Wnt2/Tctn1/Ttc8/Pax8/Vdr/Dnaaf1/Pgf/Gata3/Crygs/Arhgap24/Dlg3/Dchs1/Nfatc4	48
GO:0032635	interleukin-6 production	22/930	125/10697	0.00105258305020517	0.0225262255474089	0.0185811602461539	Ptpn22/Arid5a/Flt3/Inpp5d/Rab7b/Rig1/Il16/Aif1/P2rx7/Syk/Cd200r1/Cd24/Scimp/Tlr3/Clec7a/Il1a/Cd84/Nlrp10/Sirpa/Il1rl2/Lgals9/Ccr5	22
GO:0032675	regulation of interleukin-6 production	22/930	125/10697	0.00105258305020517	0.0225262255474089	0.0185811602461539	Ptpn22/Arid5a/Flt3/Inpp5d/Rab7b/Rig1/Il16/Aif1/P2rx7/Syk/Cd200r1/Cd24/Scimp/Tlr3/Clec7a/Il1a/Cd84/Nlrp10/Sirpa/Il1rl2/Lgals9/Ccr5	22
GO:0008543	fibroblast growth factor receptor signaling pathway	11/930	44/10697	0.00106512923608719	0.0226015120314045	0.0186432616497179	Sulf2/Ext1/Flrt3/Ndst1/Runx2/Fntb/Ngfr/Ccn2/Gata3/Thbs1/Shcbp1	11
GO:0042492	gamma-delta T cell differentiation	6/930	15/10697	0.00107037259673038	0.0226015120314045	0.0186432616497179	Tcf7/Syk/Jag2/Egr3/Klrc1/Lck	6
GO:1900746	regulation of vascular endothelial growth factor signaling pathway	6/930	15/10697	0.00107037259673038	0.0226015120314045	0.0186432616497179	Tcf4/Xdh/Jcad/Dab2ip/Vegfa/Il12b	6
GO:0001909	leukocyte mediated cytotoxicity	18/930	94/10697	0.00108149407751169	0.0226720596027048	0.0187014540763429	Itgam/RT1-T24-4/RT1-N3/Il18/Dnase1l3/P2rx7/Cd2/Vav1/Ripk3/Pik3r6/Stap1/Il18rap/Il12b/Crtam/Lgals9/Fcgr1a/Trem1/Klrc1	18
GO:0097305	response to alcohol	43/930	306/10697	0.00108325774148895	0.0226720596027048	0.0187014540763429	Ctsb/Nlrp3/Tgfbr2/Rxra/Adam15/Ccnd1/Cdh1/Adcy7/Phlda1/Cldn1/P2ry6/Cad/Gsn/Cyp1b1/Eps8/Gstp1/Tspo/Acp5/Apoe/Myc/Flt1/Ces1e/Prkcb/Egr1/Dnmt3a/Fosb/Fos/Jup/Tjp1/Aldh1a1/Ugt1a1/Sparc/Ptger3/Apobec1/Rad51/Grin2b/Insr/Vdr/Fcgr1a/Gata3/Lck/Ccr5/Alad	43
GO:0071346	cellular response to type II interferon	19/930	102/10697	0.00112667495762665	0.0234773365073869	0.0193657011414775	Ifngr1/Ciita/Ccl9/Dapk1/Irf8/Rab7b/Aif1/Il18/Cldn1/Gsn/Evl/Myc/Tlr3/Hpx/Ass1/Sirpa/Il12b/Lgals9/Mrc1	19
GO:0046928	regulation of neurotransmitter secretion	14/930	65/10697	0.0011639138887125	0.023965219600549	0.0197681402414658	Unc13b/Kmo/Lrrk2/Stxbp5/P2rx7/P2ry2/P2ry1/Mef2c/P2rx1/Prkcb/Unc13a/Prepl/Edn3/Rims3	14
GO:0072028	nephron morphogenesis	10/930	38/10697	0.00116522115927738	0.023965219600549	0.0197681402414658	Cd44/Hes1/Myc/Fmn1/Npnt/Vegfa/Pax8/Pgf/Gata3/Dchs1	10
GO:0072088	nephron epithelium morphogenesis	10/930	38/10697	0.00116522115927738	0.023965219600549	0.0197681402414658	Cd44/Hes1/Myc/Fmn1/Npnt/Vegfa/Pax8/Pgf/Gata3/Dchs1	10
GO:0046394	carboxylic acid biosynthetic process	31/930	201/10697	0.00117446192381416	0.0240511577587978	0.0198390278691476	Kmo/Gne/Mthfr/Cad/Syk/Aldh1a2/Ido1/Cyp1a1/Gstp1/Bcat1/Aloxe3/Ces1e/Ptgis/Gamt/Gatm/Alox5ap/Elovl7/Acss1/Pla2g4a/Acsl3/Ggt5/Aldh1a1/Mgll/Ass1/Carns1/Ldhc/Dhfr/Fads2/Ptgs2/Fads3/Fads1	31
GO:0043065	positive regulation of apoptotic process	63/930	494/10697	0.00118304903726429	0.0241230299400971	0.0198983129240341	Casp3/Unc13b/Dapk1/Inpp5d/Trps1/Irf8/Rxra/Cd44/Il18/Phlda1/Id3/Mnda/Grn/Hdac4/P2rx7/Txnip/Gsn/Cd24/Aldh1a2/Cyp1b1/Ido1/Tspo/Ctsl/Myc/Tlr3/Ptgis/Mef2c/Plekhf1/Ripk3/Egr1/Emilin2/Dab2ip/Rps6ka2/Pla2g4a/Cers6/Tgm2/Itga6/Unc5b/Aldh1a1/Nr4a1/Bub1/Ngfr/Pou4f1/Il12b/Fank1/Plcg1/Fap/Gsdme/Akap12/Plekhn1/Tfap4/Lgals9/Vdr/Ptgs2/Ccn2/Trem1/Zbtb16/Ppp2r2b/Thbs1/Ctla4/Lck/Nfatc4/Muc2	63
GO:0010463	mesenchymal cell proliferation	8/930	26/10697	0.00119578539610029	0.0242785316960362	0.0200265813301006	Tgfbr2/Irs2/Myc/Syne1/Lrp5/Vegfa/Wnt2/Dchs1	8
GO:0048545	response to steroid hormone	46/930	335/10697	0.00120614383002106	0.0243846354741705	0.0201141029302056	Casp3/Ctsb/Flt3/Tgfbr2/Rxra/Ccnd1/Aif1/Phlda1/Cldn1/Cad/Ufsp2/Txnip/Cyp1b1/Gstp1/Tspo/Ctsl/Trerf1/Mir155/Egr1/Fosb/Gjb2/Fos/Pla2g4a/Vegfa/Ugt1a1/Sparc/Axin2/Ass1/Ptger3/Pdxk/Lepr/Ppargc1b/Tfap4/Igfals/Grin2b/Cyp17a1/Insr/Vdr/Ptgs2/Ccn2/Fcgr1a/Cd38/Dnmt3b/Sox30/Lck/Alad	46
GO:0050729	positive regulation of inflammatory response	18/930	95/10697	0.00122847869899315	0.0247309419445612	0.0203997600194089	Nlrp3/Lrrk2/Il16/Il18/Grn/Cd24/Ido1/Gpr4/Alox5ap/Stap1/Pla2g4a/Ets1/Nlrp10/Ptger3/Csf1r/Ptgs2/Fcgr1a/Ccr5	18
GO:0032945	negative regulation of mononuclear cell proliferation	16/930	80/10697	0.00124376169404203	0.0248282008756036	0.0204799857891131	Casp3/Inpp5d/Cd44/Mnda/Cd24/Ido1/Btn2a2/Cd37/Ripor2/Btla/Spn/Crtam/Lgals9/Cd276/Ctla4/Pla2g2f	16
GO:0050672	negative regulation of lymphocyte proliferation	16/930	80/10697	0.00124376169404203	0.0248282008756036	0.0204799857891131	Casp3/Inpp5d/Cd44/Mnda/Cd24/Ido1/Btn2a2/Cd37/Ripor2/Btla/Spn/Crtam/Lgals9/Cd276/Ctla4/Pla2g2f	16
GO:0031349	positive regulation of defense response	48/930	354/10697	0.00125156844000623	0.0248795048471532	0.0205223047881225	Ptpn22/Clnk/Tlr12/Nlrp3/Unc13b/Lrrk2/Rab7b/Rig1/Il16/Il18/Mnda/Slc15a3/Grn/Tasl/Syk/Cd24/Pik3ap1/Vav1/Ido1/Scimp/Wdfy1/Gpr4/Tlr3/Tlr11/Clec7a/Mef2c/Ptprs/Emilin2/Dab2ip/Alox5ap/Stap1/Fbxl2/Pla2g4a/Ets1/Hpx/Trim15/Nlrp10/Il18rap/Ptger3/Il12b/Csf1r/Crtam/Lgals9/Ptgs2/Fcgr1a/Klrc1/Ccr5/Usp50	48
GO:0006911	phagocytosis, engulfment	11/930	45/10697	0.00130094303873557	0.0256422482295153	0.0211514673162405	Itgam/Aif1/Arhgap25/Mfge8/Itgb2/Gsn/Clec7a/Stap1/Sirpa/Fcgr1a/Thbs1	11
GO:0051897	positive regulation of phosphatidylinositol 3-kinase/protein kinase B signal transduction	21/930	119/10697	0.00130792338483969	0.0256422482295153	0.0211514673162405	Hsp90ab1/Cass4/Il18/Fgr/Sema4d/C1qtnf1/Pik3ap1/Tek/Flt1/P2ry12/Extl3/Tspyl5/Vegfa/Unc5b/Ptk2/Ngfr/Gcnt2/Csf1r/Insr/Gata3/Thbs1	21
GO:0032611	interleukin-1 beta production	15/930	73/10697	0.00131152732472579	0.0256422482295153	0.0211514673162405	Nlrp3/Il18/P2rx7/Gstp1/Acp5/Clec7a/Egr1/Smad3/Sirpa/Lgals9/S1pr3/Ffar4/Mir223/Ccr5/Usp50	15
GO:0032651	regulation of interleukin-1 beta production	15/930	73/10697	0.00131152732472579	0.0256422482295153	0.0211514673162405	Nlrp3/Il18/P2rx7/Gstp1/Acp5/Clec7a/Egr1/Smad3/Sirpa/Lgals9/S1pr3/Ffar4/Mir223/Ccr5/Usp50	15
GO:0046578	regulation of Ras protein signal transduction	26/930	160/10697	0.00132671705236291	0.025688786529284	0.0211898552656005	Cyth4/Arap3/Rasgrp4/Rasal3/Arfgef3/Iqsec2/Ophn1/Eps8/Sgsm3/Apoe/Timp2/Gpr4/Tagap/Arhgef3/Dab2ip/Tns3/Ripor2/Prag1/Ngfr/Rasa3/Cdh2/Gpr55/Eps8l1/Arhgap24/Syngap1/Psd3	26
GO:0032612	interleukin-1 production	17/930	88/10697	0.00133012870684148	0.025688786529284	0.0211898552656005	Nlrp3/Il16/Il18/P2rx7/Gstp1/Acp5/Clec7a/Egr1/Smad3/Nlrp10/Sirpa/Lgals9/S1pr3/Ffar4/Mir223/Ccr5/Usp50	17
GO:0032652	regulation of interleukin-1 production	17/930	88/10697	0.00133012870684148	0.025688786529284	0.0211898552656005	Nlrp3/Il16/Il18/P2rx7/Gstp1/Acp5/Clec7a/Egr1/Smad3/Nlrp10/Sirpa/Lgals9/S1pr3/Ffar4/Mir223/Ccr5/Usp50	17
GO:0050866	negative regulation of cell activation	28/930	177/10697	0.00134739861033471	0.0259169667923085	0.0213780738388073	Ptpn22/Clnk/Casp3/Flt3/Inpp5d/Cd44/Fgr/Mnda/C1qtnf1/Grn/Cd24/Ido1/Apoe/Tnfaip8l2/Enpp3/Pag1/Btn2a2/Cd84/Cd37/Ripor2/Btla/Spn/Crtam/Lgals9/Cd276/Milr1/Ctla4/Pla2g2f	28
GO:0042130	negative regulation of T cell proliferation	14/930	66/10697	0.00136158793590622	0.0259891008539888	0.0214375749104123	Casp3/Cd44/Cd24/Ido1/Btn2a2/Cd37/Ripor2/Btla/Spn/Crtam/Lgals9/Cd276/Ctla4/Pla2g2f	14
GO:0007169	transmembrane receptor protein tyrosine kinase signaling pathway	53/930	402/10697	0.00136399227259393	0.0259891008539888	0.0214375749104123	Clnk/Casp3/Flt3/Ptpre/Cass4/Sulf2/Tcf4/Fgr/Irs2/Ext1/Rgs14/Flrt3/Prkcz/Syk/Txnip/Prkcq/Xdh/Hip1/Tek/Flt1/Jcad/Dgkd/Glrx/Prkcb/Mvb12b/Frk/Dab2ip/Ndst1/Pag1/Runx2/Stap1/Fntb/Vegfa/Insrr/Dok3/Ptk2/Ngfr/Il12b/Hap1/Csf1r/Plcg1/Dok6/Mzb1/Lrp1/Insr/Ccn2/Pgf/Gata3/Dok2/Thbs1/Shcbp1/Lck/Nfatc4	53
GO:0072001	renal system development	34/930	229/10697	0.00136864844142208	0.0259891008539888	0.0214375749104123	Nid1/Lrrk2/Anpep/Cd44/Sulf2/Ptpro/Id3/Ext1/Cd24/Aldh1a2/Hes1/Tek/Gpr4/Myc/Mef2c/Egr1/Gatm/Fmn1/Podxl/Npnt/Vegfa/Wdpcp/Aldh1a1/Smad3/Ass1/C3ar1/Ttc8/Pax8/Pgf/Nle1/Zbtb16/Gata3/Stra6/Dchs1	34
GO:0016053	organic acid biosynthetic process	31/930	203/10697	0.00138358691040547	0.0259891008539888	0.0214375749104123	Kmo/Gne/Mthfr/Cad/Syk/Aldh1a2/Ido1/Cyp1a1/Gstp1/Bcat1/Aloxe3/Ces1e/Ptgis/Gamt/Gatm/Alox5ap/Elovl7/Acss1/Pla2g4a/Acsl3/Ggt5/Aldh1a1/Mgll/Ass1/Carns1/Ldhc/Dhfr/Fads2/Ptgs2/Fads3/Fads1	31
GO:0002763	positive regulation of myeloid leukocyte differentiation	13/930	59/10697	0.00138469324786932	0.0259891008539888	0.0214375749104123	Itgam/Ccl9/Evi2b/Fes/Trib1/Gpr68/Klf10/Fos/Pou4f1/Il12b/Ppargc1b/Csf1r/Mir223	13
GO:0044703	multi-organism reproductive process	29/930	186/10697	0.0014055294261284	0.0259891008539888	0.0214375749104123	Ctsb/Tgfbr2/Rxra/Cdh1/Adcy7/Grn/Cad/Cyp1a1/Ctsl/Mmp7/Flt1/Ptgis/P2rx1/Fosb/Gjb2/Fos/Pla2g4a/Ets1/Vegfa/Ptger3/Lepr/Lgals9/Tppp3/Vdr/Ptgs2/Pgf/Cd38/Fbn2/Stox2	29
GO:1903305	regulation of regulated secretory pathway	19/930	104/10697	0.00143232611410706	0.0259891008539888	0.0214375749104123	Itgam/Mical1/Unc13b/Lrrk2/Fes/Stxbp5/Fgr/P2rx7/Itgb2/Syk/P2ry2/P2ry1/P2rx1/Prkcb/Prepl/Cd84/Lgals9/Cacna1h/Rims3	19
GO:0050907	detection of chemical stimulus involved in sensory perception	7/930	21/10697	0.00143752861573101	0.0259891008539888	0.0214375749104123	Plcb2/Or10aa3/Or6n1/Or6k4/Or6k14/Ffar4/Or6k8	7
GO:0046006	regulation of activated T cell proliferation	10/930	39/10697	0.00144697410439806	0.0259891008539888	0.0214375749104123	Casp3/Il18/Cd24/Ido1/Ripk3/Btn2a2/Gpam/Il12b/Crtam/Lgals9	10
GO:2000300	regulation of synaptic vesicle exocytosis	10/930	39/10697	0.00144697410439806	0.0259891008539888	0.0214375749104123	Unc13b/Lrrk2/Stxbp5/P2rx7/P2ry2/P2ry1/P2rx1/Prkcb/Prepl/Rims3	10
GO:0001660	fever generation	5/930	11/10697	0.00145413620640662	0.0259891008539888	0.0214375749104123	Il1a/Pla2g4a/Ptger3/Ptgs2/Ccr5	5
GO:0006590	thyroid hormone generation	5/930	11/10697	0.00145413620640662	0.0259891008539888	0.0214375749104123	Ctsb/Ctsl/Slc16a10/Pax8/Gata3	5
GO:0031650	regulation of heat generation	5/930	11/10697	0.00145413620640662	0.0259891008539888	0.0214375749104123	Arrdc3/Pla2g4a/Ptger3/Ptgs2/Ccr5	5
GO:0032604	granulocyte macrophage colony-stimulating factor production	5/930	11/10697	0.00145413620640662	0.0259891008539888	0.0214375749104123	Rig1/Il18/Syk/Cd84/Il12b	5
GO:0032645	regulation of granulocyte macrophage colony-stimulating factor production	5/930	11/10697	0.00145413620640662	0.0259891008539888	0.0214375749104123	Rig1/Il18/Syk/Cd84/Il12b	5
GO:0045602	negative regulation of endothelial cell differentiation	5/930	11/10697	0.00145413620640662	0.0259891008539888	0.0214375749104123	Notch4/Xdh/Vegfa/S1pr3/Id1	5
GO:1900426	positive regulation of defense response to bacterium	5/930	11/10697	0.00145413620640662	0.0259891008539888	0.0214375749104123	Unc13b/Grn/Emilin2/Nlrp10/Lgals9	5
GO:0045471	response to ethanol	26/930	161/10697	0.00145508331449401	0.0259891008539888	0.0214375749104123	Ctsb/Nlrp3/Rxra/Ccnd1/Adcy7/Cldn1/Gsn/Eps8/Gstp1/Acp5/Apoe/Myc/Flt1/Prkcb/Egr1/Dnmt3a/Fos/Tjp1/Aldh1a1/Ugt1a1/Sparc/Apobec1/Grin2b/Insr/Gata3/Alad	26
GO:0060348	bone development	26/930	161/10697	0.00145508331449401	0.0259891008539888	0.0214375749104123	Tifab/Tgfbr2/Sulf2/Sema4d/Ext1/Acp5/Nab2/Tek/Mef2c/Lrp5/Snx10/Gpr68/Csgalnact1/Runx2/Tgm2/Sparc/Axin2/Lepr/Ift172/Cr2/Dmd/Tmem107/Zbtb16/Thbs1/Spns2/Dchs1	26
GO:0006873	intracellular monoatomic ion homeostasis	48/930	357/10697	0.00149780510209831	0.0266519552062512	0.0219843421845536	Slc4a7/Plcb2/Slamf8/Lrrk2/Slc39a10/Bdh2/Grn/P2rx7/Disc1/Tasl/P2ry2/Ckb/Xcr1/Atp13a2/Apoe/Asph/Myc/Slc39a8/P2ry1/Cyb561a3/P2rx1/Prkcb/Atp2a3/Il1a/Capn3/Hpx/Fcrl5/Tgm2/Fxyd2/Slc9a9/Cxcl9/Hvcn1/Ptk2/Rasa3/Edn3/Slc9a5/Plcg1/Gpr39/Cln5/Dmd/Grin2b/Vdr/Atp1a3/Atp6v1b1/Atp1a4/Slc9a2/Lck/Ccr5	48
GO:0015711	organic anion transport	37/930	257/10697	0.0015198950261357	0.0269441092133235	0.0222253306453386	Slc4a7/Kmo/Slc16a6/Slc39a10/Slc35c2/Irs2/Slc27a3/Slc6a12/P2rx7/Syk/Hrh2/Slc1a5/P2ry2/Slc16a14/Apoe/Myc/Slc39a8/Ces1e/Lrp5/Il1a/Pla2g4a/Repin1/Acsl3/Slc26a2/Ugt1a1/Ptger3/Slc16a10/Fabp9/Mgst1/Fabp3/Grin2b/Slc2a9/Ptgs2/Slc16a11/Mpc1l/Thbs1/Pla2g2f	37
GO:0051336	regulation of hydrolase activity	29/930	187/10697	0.00152941671521649	0.0269807992103154	0.0222555950459193	Nlrp3/Arhgap15/Tbc1d9/Vav3/Ccl9/Usp6nl/Rasgrp4/Arhgap25/Sema4d/Plxna1/Sipa1l2/Rap1gap2/Vav1/Hip1/Ctsl/Sgsm3/Timp2/Chn2/Tiam2/Plxnb2/Ralgds/Arhgef19/Rasgrp3/Adap2/Plxna2/Rasgef1c/Gpr55/Rapgef3/Arhgap24	29
GO:0072593	reactive oxygen species metabolic process	27/930	170/10697	0.00153332262403392	0.0269807992103154	0.0222555950459193	Itgam/Tgfbr2/Bco2/Lrrk2/Il18/Hdac4/P2rx7/Itgb2/Syk/Vav1/Cyp1b1/Xdh/Cyp1a1/Gstp1/Tspo/Acp5/Clec7a/Ripk3/Hvcn1/Ngfr/Dhfr/Slc25a33/Mpv17l/Insr/Ccn2/Thbs1/Romo1	27
GO:0044782	cilium organization	45/930	330/10697	0.00156348695337247	0.0271861122031803	0.0224249511421286	Disc1/Gsn/Syne1/Cfap70/Cep89/Snx10/Spata6/Ulk4/Ccdc66/Wdpcp/Cilk1/Stk36/Dnah7/Fam161b/Ttc21a/Dync2i1/Cfap206/Dnajb13/Odad1/Ift172/Hap1/Tmem17/Rfx2/Dzip1/Celsr2/Dnah17/Tctn1/Tmem107/Ttc8/Dnah8/Cfap410/Fsip2/Ift70b/Ift81/Dnaaf1/Ttc12/Armc12/Meig1/Akap4/Mak/Ablim1/Ccdc65/Cep126/Cfap69/Cibar1	45
GO:0060993	kidney morphogenesis	11/930	46/10697	0.00157797460451249	0.0271861122031803	0.0224249511421286	Lrrk2/Cd44/Hes1/Myc/Fmn1/Npnt/Vegfa/Pax8/Pgf/Gata3/Dchs1	11
GO:0001910	regulation of leukocyte mediated cytotoxicity	14/930	67/10697	0.0015865381479421	0.0271861122031803	0.0224249511421286	Itgam/RT1-T24-4/RT1-N3/Dnase1l3/P2rx7/Vav1/Ripk3/Pik3r6/Stap1/Il18rap/Il12b/Crtam/Lgals9/Klrc1	14
GO:0002827	positive regulation of T-helper 1 type immune response	6/930	16/10697	0.00158765426238721	0.0271861122031803	0.0224249511421286	Arid5a/Il18/Il1r1/Pla2g4a/Nlrp10/Il12b	6
GO:0032303	regulation of icosanoid secretion	6/930	16/10697	0.00158765426238721	0.0271861122031803	0.0224249511421286	P2rx7/Syk/Hrh2/P2ry2/Il1a/Pla2g4a	6
GO:0060343	trabecula formation	6/930	16/10697	0.00158765426238721	0.0271861122031803	0.0224249511421286	Srf/Tek/Vegfa/Ppargc1b/Vdr/Fbn2	6
GO:1902547	regulation of cellular response to vascular endothelial growth factor stimulus	6/930	16/10697	0.00158765426238721	0.0271861122031803	0.0224249511421286	Tcf4/Xdh/Jcad/Dab2ip/Vegfa/Il12b	6
GO:0040013	negative regulation of locomotion	34/930	231/10697	0.00159076808934627	0.0271861122031803	0.0224249511421286	Ifitm1/Slamf8/Arap3/Srf/Sema7a/Adam15/Idh2/Aif1/Cdh1/Sema4d/Cd200r1/Cyp1b1/Gstp1/Arrdc3/Evl/Apoe/Mef2c/Emilin2/Dab2ip/Trib1/Stap1/Jup/Srgap3/Ripor2/Ptk2/Ngfr/Mir138-1/Dpysl3/Lrp1/Sema3f/Mir223/Gata3/Thbs1/Muc2	34
GO:0001823	mesonephros development	12/930	53/10697	0.00163262427310997	0.0278014262420985	0.0229325039380812	Cd44/Hes1/Myc/Fmn1/Npnt/Vegfa/Smad3/Pax8/Pgf/Zbtb16/Gata3/Dchs1	12
GO:0060271	cilium assembly	42/930	304/10697	0.00171762900020015	0.0289660639448097	0.0238931761881768	Disc1/Gsn/Syne1/Cfap70/Cep89/Snx10/Spata6/Ulk4/Ccdc66/Wdpcp/Cilk1/Stk36/Dnah7/Dync2i1/Cfap206/Dnajb13/Odad1/Ift172/Hap1/Tmem17/Rfx2/Dzip1/Celsr2/Dnah17/Tctn1/Tmem107/Ttc8/Dnah8/Cfap410/Fsip2/Ift81/Dnaaf1/Ttc12/Armc12/Meig1/Akap4/Mak/Ablim1/Ccdc65/Cep126/Cfap69/Cibar1	42
GO:0032609	type II interferon production	17/930	90/10697	0.0017193075210348	0.0289660639448097	0.0238931761881768	Ptpn22/Arid5a/Flt3/Irf8/Il18/Cd2/Tlr3/Clec7a/Mir155/Ripk3/Il1r1/Sirpa/Il12b/Crtam/Lgals9/Cd276/Gata3	17
GO:0032649	regulation of type II interferon production	17/930	90/10697	0.0017193075210348	0.0289660639448097	0.0238931761881768	Ptpn22/Arid5a/Flt3/Irf8/Il18/Cd2/Tlr3/Clec7a/Mir155/Ripk3/Il1r1/Sirpa/Il12b/Crtam/Lgals9/Cd276/Gata3	17
GO:0002720	positive regulation of cytokine production involved in immune response	15/930	75/10697	0.00174586792193072	0.0292064031587776	0.0240914242896519	Clnk/Nlrp3/Arid5a/Sema7a/Rig1/Il18/Prkcz/P2rx7/Syk/Scimp/Tek/Tlr3/Clec7a/Il1r1/Gata3	15
GO:0007229	integrin-mediated signaling pathway	15/930	75/10697	0.00174586792193072	0.0292064031587776	0.0240914242896519	Itgam/Itgal/Vav3/Sema7a/Itgae/Adam15/Fgr/Itgb2/Syk/Itgav/Vav1/Itga6/Ptk2/Ccn2/Itgb5	15
GO:0044057	regulation of system process	49/930	369/10697	0.00175251803736027	0.0292147831421005	0.0240983366688542	Dock5/Tifab/Unc13b/Srf/Lrrk2/Aif1/Ptpro/C1qtnf1/Hdac4/Prkcz/Gsn/Prkcq/Hrh2/Tspo/Apoe/Dock4/Flt1/Dsc2/Mef2c/P2rx1/Syne1/Acat2/Npnt/Jup/Adk/Adm2/Smad3/Epas1/Mgll/Nr4a1/Tnni1/Ptk2/Ptger3/Grin2d/Ngfr/Edn3/Gpr39/Dmd/Grin2b/Cacna1h/Vdr/Ptgs2/Ccn2/Kcnj5/Cd38/Wnk3/Lck/Igsf9b/Inha	49
GO:0030855	epithelial cell differentiation	56/930	435/10697	0.00175955676155629	0.0292295600494892	0.0241105256653443	Slc4a7/Casp3/Ctsb/Tagln2/Ccdc88c/Notch4/Rxra/Ccnd1/Ptpro/Cdh1/Id3/Bdh2/Cldn1/Ext1/Ophn1/Txnip/Cd24/Hrh2/Xdh/Cyp1a1/Hes1/Ctsl/Gpr4/Jag2/Klf7/Ces1e/Capn5/Mef2c/Ptprs/Podxl/Il1a/Whrn/E2f7/Extl3/Tjp1/Vegfa/Wdpcp/Smad3/Epas1/Ripor2/Csf1r/Gsdme/Pter/Cd109/Dmd/Cers3/Cdh2/S1pr3/Ttc8/Pax8/Vdr/Gata3/Rapgef3/Slc9a2/Id1/Muc2	56
GO:0045778	positive regulation of ossification	10/930	40/10697	0.00178163569507743	0.0294932097118915	0.0243280018073474	P2rx7/Pkdcc/Mef2c/Runx2/Pla2g4a/Smad3/Csf1r/Cd276/Zbtb16/Fbn2	10
GO:0001822	kidney development	33/930	224/10697	0.0018218519189406	0.0300542307878014	0.0247907700811983	Nid1/Lrrk2/Anpep/Cd44/Sulf2/Ptpro/Id3/Ext1/Cd24/Aldh1a2/Hes1/Tek/Gpr4/Myc/Mef2c/Egr1/Gatm/Fmn1/Podxl/Npnt/Vegfa/Wdpcp/Aldh1a1/Smad3/Ass1/C3ar1/Pax8/Pgf/Nle1/Zbtb16/Gata3/Stra6/Dchs1	33
GO:0015909	long-chain fatty acid transport	11/930	47/10697	0.00190141652210626	0.031258234936079	0.0257839144483759	Irs2/Slc27a3/Syk/Hrh2/Apoe/Pla2g4a/Acsl3/Fabp9/Fabp3/Thbs1/Pla2g2f	11
GO:0050906	detection of stimulus involved in sensory perception	13/930	61/10697	0.0019100856882646	0.0312924727756727	0.0258121561430457	Plcb2/Il18/Myc/Or10aa3/Reep6/Whrn/Ccdc66/Or6n1/Or6k4/Grin2b/Or6k14/Ffar4/Or6k8	13
GO:0032615	interleukin-12 production	12/930	54/10697	0.0019364434386902	0.0315069958123875	0.025989109308737	Flt3/Irf8/Il16/Syk/Ido1/Acp5/Scimp/Tlr3/Clec7a/Il12b/Lgals9/Thbs1	12
GO:0032655	regulation of interleukin-12 production	12/930	54/10697	0.0019364434386902	0.0315069958123875	0.025989109308737	Flt3/Irf8/Il16/Syk/Ido1/Acp5/Scimp/Tlr3/Clec7a/Il12b/Lgals9/Thbs1	12
GO:0061005	cell differentiation involved in kidney development	9/930	34/10697	0.00195086047103293	0.0315256397886988	0.0260044881262284	Ptpro/Ext1/Cd24/Hes1/Gpr4/Mef2c/Podxl/Pax8/Gata3	9
GO:0097178	ruffle assembly	9/930	34/10697	0.00195086047103293	0.0315256397886988	0.0260044881262284	Aif1/Eps8/Evl/P2ry12/Snx10/Stap1/Wdpcp/Eps8l1/Arhgap24	9
GO:0046634	regulation of alpha-beta T cell activation	18/930	99/10697	0.00199789019855521	0.0321196976733136	0.0264945074029283	Ptpn22/Nlrp3/Tgfbr2/Card11/Cd44/Rasal3/Il18/Prkcz/Syk/Prkcq/Cd24/Btla/Il12b/Crtam/Lgals9/Shb/Zbtb16/Gata3	18
GO:0050678	regulation of epithelial cell proliferation	38/930	270/10697	0.00200238276366893	0.0321196976733136	0.0264945074029283	Ccnd1/Sulf2/Il18/Cdh1/Cldn1/Irs2/Grn/Jaml/St8sia1/Aldh1a2/Xdh/Hes1/Ctsl/Apoe/Myc/Flt1/Jcad/Fut1/Mef2c/Dab2ip/Egr3/Runx2/Vegfa/Nme1/Smad3/Nr4a1/Sparc/Ngfr/Il12b/Ift172/Wnt2/Plcg1/Cd109/Vdr/Pgf/Gata3/Thbs1/Id1	38
GO:0030501	positive regulation of bone mineralization	8/930	28/10697	0.00203494611653702	0.0321196976733136	0.0264945074029283	P2rx7/Pkdcc/Mef2c/Pla2g4a/Smad3/Csf1r/Cd276/Fbn2	8
GO:0032309	icosanoid secretion	8/930	28/10697	0.00203494611653702	0.0321196976733136	0.0264945074029283	P2rx7/Syk/Hrh2/P2ry2/Il1a/Pla2g4a/Ptgs2/Pla2g2f	8
GO:0035850	epithelial cell differentiation involved in kidney development	8/930	28/10697	0.00203494611653702	0.0321196976733136	0.0264945074029283	Ptpro/Ext1/Cd24/Gpr4/Mef2c/Podxl/Pax8/Gata3	8
GO:0038084	vascular endothelial growth factor signaling pathway	8/930	28/10697	0.00203494611653702	0.0321196976733136	0.0264945074029283	Tcf4/Xdh/Flt1/Jcad/Dab2ip/Vegfa/Il12b/Pgf	8
GO:0045672	positive regulation of osteoclast differentiation	8/930	28/10697	0.00203494611653702	0.0321196976733136	0.0264945074029283	Ccl9/Gpr68/Klf10/Fos/Pou4f1/Il12b/Ppargc1b/Csf1r	8
GO:0045596	negative regulation of cell differentiation	58/930	457/10697	0.00204634980065679	0.0321927414003986	0.0265547588283207	Flt3/Notch4/Inpp5d/Sema7a/Idh2/Cd44/Ccnd1/Il18/Cdh1/Id3/Dixdc1/Sema4d/Hdac4/Itgav/Cd24/Xdh/Hist2h4/Hes1/Tspo/Lmo2/Myc/Rora/Ptprs/Lrp5/Dab2ip/P2ry12/Il1a/Trib1/Gpr68/Mark1/Capn3/Extl3/Tmem53/Aspm/Vegfa/Nme1/Pirb/Smad3/Bcl11a/Axin2/Ptk2/Ptger3/Mir138-1/Csf1r/Dmd/S1pr3/Sema3f/Shb/Gpr55/Zbtb16/Gata3/Cit/Ctla4/Syngap1/Id1/Ccr5/Il17rd/Nfatc4	58
GO:0019932	second-messenger-mediated signaling	28/930	182/10697	0.00206264452186507	0.0323419938065379	0.0266778723463737	Itgal/Lrrk2/Lat2/Hdac4/Syk/Adgrl1/Cd24/Crem/Xcr1/Apoe/Clec7a/P2ry12/Ptgdr2/Vegfa/Pde7b/Ptger3/Grin2d/Plcg1/Cd22/Dmd/Grin2b/Ffar4/Cxcr6/Cd8a/Thbs1/Ccr5/Rasd1/Nfatc4	28
GO:0008015	blood circulation	42/930	307/10697	0.0020743615301918	0.032418722466912	0.026741163354931	Dock5/Rbm15b/Il18/Ptpro/Ext1/Hdac4/Fli1/Gsn/Prkcq/Hrh2/P2ry2/Apoe/Dock4/Gpr4/Flt1/P2ry1/Dsc2/Ptgis/P2rx1/Lrp5/Cyp11b2/Rps6ka2/Jup/Tjp1/Vegfa/Adm2/Smad3/Epas1/Mgll/Tnni1/Ptk2/Ptger3/C3ar1/Edn3/Akap12/Dmd/Cacna1h/Ptgs2/Ccn2/Atp1a3/Kcnj5/Cd38	42
GO:0002429	immune response-activating cell surface receptor signaling pathway	32/930	217/10697	0.00208667261115271	0.032504201887169	0.0268116725843712	Ptpn22/Vav3/Rab7b/Slc39a10/Card11/Lat2/Mnda/Syk/Pik3ap1/Scimp/Wdfy1/Clec7a/Mef2c/Prkcb/Dab2ip/Stap1/Btn2a2/Fcrl5/Itk/C3ar1/Spn/Cr2/Plcg1/Cd22/Cd276/Shb/Cd38/Gata3/Cd8a/Ctla4/Klrc1/Lck	32
GO:0099536	synaptic signaling	62/930	496/10697	0.00210359984922928	0.0326607937375435	0.0269408401743399	Unc13b/Kmo/Ly6e/Srf/Lrrk2/Stxbp5/Pxk/Cdh1/Rgs10/Iqsec2/Slc12a6/Ext1/Rgs14/Ophn1/Prkcz/P2rx7/Disc1/Cd24/Hrh2/Vamp1/Hip1/P2ry2/Apoe/P2ry1/Mef2c/P2rx1/Prkcb/Syne1/Nsmf/Egr1/Ptprs/Cep89/Unc13a/Egr3/Prepl/Cltb/Pirb/Mgll/Nr4a1/Lzts1/Ptk2/Grin2d/Ngfr/Cabp1/Edn3/Mir138-1/Hap1/Ctnnd2/Plcg1/Akap12/Dmd/Grin2b/Cdh2/Ptgs2/Cd38/Slc29a1/Syngap1/Dlg3/Ntng1/Igsf9b/Rims3/Nfatc4	62
GO:0002444	myeloid leukocyte mediated immunity	16/930	84/10697	0.00212223924623454	0.0328428620809782	0.0270910225055073	Itgam/Clnk/Fes/Rig1/Lat2/Fgr/Dnase1l3/Itgb2/Syk/Myo1f/Stap1/Cd84/Lgals9/Fcgr1a/Trem1/Milr1	16
GO:0007565	female pregnancy	27/930	174/10697	0.00216648771263111	0.0334187763724364	0.027566075714715	Ctsb/Tgfbr2/Rxra/Cdh1/Adcy7/Grn/Cad/Ctsl/Mmp7/Flt1/Ptgis/Fosb/Gjb2/Fos/Pla2g4a/Ets1/Vegfa/Ptger3/Lepr/Lgals9/Tppp3/Vdr/Ptgs2/Pgf/Cd38/Fbn2/Stox2	27
GO:0045639	positive regulation of myeloid cell differentiation	17/930	92/10697	0.00220009059934586	0.0338272829692304	0.0279030396912439	Itgam/Ccl9/Evi2b/Inpp5d/Fes/Rab7b/Trib1/Gpr68/Klf10/Fos/Ets1/Pou4f1/Il12b/Ppargc1b/Csf1r/Mir223/Faxdc2	17
GO:0032787	monocarboxylic acid metabolic process	55/930	430/10697	0.00222552851645048	0.0341080192956653	0.0281346100738375	Kmo/Idh2/Pfkfb2/Bdh2/Irs2/Slc27a3/Hdac4/P2rx7/Acoxl/Aldh1a2/Crem/Cyp1b1/Naaa/Ido1/Cyp1a1/Gstp1/Myc/Hagh/Aloxe3/Ces1e/Ptgis/Gamt/Gatm/Fahd1/Acat2/Cryl1/Alox5ap/Elovl7/Acss1/Cyp2u1/Cyp4v3/Pla2g4a/Acsl3/Gpam/Ggt5/Aldh1a1/Pgk2/Mgll/Ugt1a1/Ldhc/Dsel/Sord/Fabp3/Galk1/Fads2/Insr/Ptgs2/Pgam2/Atp6v1b1/Gapdhs/Fads3/Pla2g2f/Nudt7/Fads1/Aspa	55
GO:0051046	regulation of secretion	60/930	478/10697	0.00223793902630188	0.0341376554471079	0.0281590559836894	Itgam/Tifab/Mical1/Unc13b/Kmo/Lrrk2/Fes/Hmgn3/Stxbp5/Idh2/Fgr/Pfkfb2/C1qtnf1/Irs2/P2rx7/Itgb2/Syk/Entpd1/Prkcq/Hrh2/Tspo/P2ry2/Atp13a2/Apoe/Klf7/P2ry1/Ces1e/Glrx/Mef2c/P2rx1/Prkcb/Lrp5/P2ry12/Il1a/Gpr68/Septin1/Unc13a/Pla2g4a/Prepl/Cd84/Acsl3/Ptger3/Lepr/Il12b/Edn3/Hap1/Gpr39/Grin2b/Lgals9/Lrp1/Ffar4/Pax8/Cacna1h/Vdr/Cd38/Wnk3/Srcin1/Ndufaf2/Rims3/Inha	60
GO:0002708	positive regulation of lymphocyte mediated immunity	18/930	100/10697	0.00224360454232752	0.0341376554471079	0.0281590559836894	RT1-T24-4/Clnk/RT1-N3/Nlrp3/Arid5a/Il18/Prkcz/P2rx7/Cd24/Vav1/Il1r1/Hpx/Il18rap/Il12b/Crtam/Fcgr1a/Gata3/Klrc1	18
GO:0061138	morphogenesis of a branching epithelium	20/930	116/10697	0.00224901834454742	0.0341376554471079	0.0281590559836894	Tgfbr2/Notch4/Srf/Rxra/Cd44/Cdh1/Ext1/Plxna1/Myc/Flt1/Lrp5/Npnt/Vegfa/Tgm2/Wnt2/Pax8/Vdr/Pgf/Dchs1/Nfatc4	20
GO:0045667	regulation of osteoblast differentiation	19/930	108/10697	0.00225823545460513	0.0341642829153984	0.0281810201274032	Ifitm1/Id3/Sema4d/Mnda/Hdac4/Mef2c/Lrp5/Npnt/Runx2/Tmem53/Vegfa/Smad3/Axin2/Ptk2/Mir138-1/Ffar4/Cd276/Id1/Fbn2	19
GO:0048562	embryonic organ morphogenesis	26/930	166/10697	0.00226970534963886	0.0341642829153984	0.0281810201274032	Tifab/Asb2/Tgfbr2/Srf/Flvcr1/Mical2/Tcf7/Hes1/Myc/Mef2c/Ndst1/Whrn/Runx2/Mical2/Wdpcp/Aldh1a1/Smad3/Dync2i1/Ripor2/Ift172/Pax8/Dnaaf1/Atp6v1b1/Gata3/Fbn2/Stra6	26
GO:0001954	positive regulation of cell-matrix adhesion	12/930	55/10697	0.00228507445242443	0.0341642829153984	0.0281810201274032	Prkcz/Disc1/Tek/Fut1/Fmn1/Rin2/Jup/Vegfa/Smad3/Col16a1/Dmd/Trem1	12
GO:0050911	detection of chemical stimulus involved in sensory perception of smell	5/930	12/10697	0.00231549128578368	0.0341642829153984	0.0281810201274032	Or10aa3/Or6n1/Or6k4/Or6k14/Or6k8	5
GO:0061430	bone trabecula morphogenesis	5/930	12/10697	0.00231549128578368	0.0341642829153984	0.0281810201274032	Sema4d/Vegfa/Ppargc1b/Vdr/Fbn2	5
GO:1902287	semaphorin-plexin signaling pathway involved in axon guidance	5/930	12/10697	0.00231549128578368	0.0341642829153984	0.0281810201274032	Plxna1/Mef2c/Plxnb2/Plxna2/Sema3f	5
GO:1902563	regulation of neutrophil activation	5/930	12/10697	0.00231549128578368	0.0341642829153984	0.0281810201274032	Itgam/Il16/Grn/Itgb2/Syk	5
GO:2000318	positive regulation of T-helper 17 type immune response	5/930	12/10697	0.00231549128578368	0.0341642829153984	0.0281810201274032	Nlrp3/Arid5a/Prkcq/Clec7a/Nlrp10	5
GO:2000563	positive regulation of CD4-positive, alpha-beta T cell proliferation	5/930	12/10697	0.00231549128578368	0.0341642829153984	0.0281810201274032	Tgfbr2/Card11/Prkcq/Cd24/Lgals9	5
GO:0042742	defense response to bacterium	23/930	141/10697	0.00233118758264005	0.0342893876319594	0.0282842149915884	Slamf8/Nlrp3/Unc13b/Irf8/Il18/Fgr/Grn/P2rx7/Syk/Myo1f/Acp5/Mmp7/Emilin2/Slc9a9/Nlrp10/Il12b/Spn/Lgals9/Stab1/Fcgr1a/Trem1/Romo1/Ccr5	23
GO:0071248	cellular response to metal ion	27/930	175/10697	0.00235589296907805	0.0345458256052155	0.0284957424427472	Lrrk2/Cdh1/Adcy7/Cldn1/Gsn/Entpd1/Cyp1a1/Tspo/Atp13a2/Asph/Nptx1/Slc39a8/Mef2c/Cyp11b2/Alox5ap/Fosb/Fos/Capn3/Tjp1/Hvcn1/Gpr39/A3galt2/Grin2b/Cacna1h/Ptgs2/Alad/Nfatc4	27
GO:0052372	modulation by symbiont of entry into host	9/930	35/10697	0.00242712550014163	0.0351810683926051	0.0290197338234984	Ciita/Ifitm1/Ly6e/Itgav/Gsn/Ifitm3/Tmprss2/Tmprss4/Lgals9	9
GO:0120316	sperm flagellum assembly	9/930	35/10697	0.00242712550014163	0.0351810683926051	0.0290197338234984	Cfap206/Dzip1/Fsip2/Ift81/Ttc12/Armc12/Meig1/Akap4/Cfap69	9
GO:0051896	regulation of phosphatidylinositol 3-kinase/protein kinase B signal transduction	28/930	184/10697	0.00242883402079025	0.0351810683926051	0.0290197338234984	Hsp90ab1/Cass4/Il18/Fgr/Sema4d/C1qtnf1/Pik3ap1/Xdh/Tek/Flt1/Dab2ip/P2ry12/Nherf2/Extl3/Fbxl2/Tspyl5/Btn2a2/Vegfa/Unc5b/Ptk2/Ngfr/Gcnt2/Csf1r/Insr/Ptpn13/Gata3/Rapgef3/Thbs1	28
GO:0060485	mesenchyme development	28/930	184/10697	0.00242883402079025	0.0351810683926051	0.0290197338234984	Tgfbr2/Notch4/Sema7a/Slc39a10/Adam15/Sema4d/Ext1/Aldh1a2/Hes1/Myc/Mef2c/Dab2ip/Mark1/Bcl9l/Vegfa/Smad3/Axin2/Ptk2/Edn3/Gcnt2/Wnt2/Actg2/Cdh2/Sema3f/Gata3/Thbs1/Il17rd/Dchs1	28
GO:0035023	regulation of Rho protein signal transduction	14/930	70/10697	0.00245421347557807	0.0353332370377922	0.0291452528535157	Arap3/Ophn1/Eps8/Apoe/Gpr4/Tagap/Arhgef3/Tns3/Ripor2/Prag1/Ngfr/Cdh2/Gpr55/Eps8l1	14
GO:0035082	axoneme assembly	14/930	70/10697	0.00245421347557807	0.0353332370377922	0.0291452528535157	Ulk4/Stk36/Dnah7/Cfap206/Dnajb13/Odad1/Dnah17/Dnah8/Fsip2/Dnaaf1/Ttc12/Meig1/Ccdc65/Cfap69	14
GO:0002695	negative regulation of leukocyte activation	26/930	167/10697	0.00247252077409306	0.0354892634372089	0.0292739540211432	Ptpn22/Clnk/Casp3/Flt3/Inpp5d/Cd44/Fgr/Mnda/Grn/Cd24/Ido1/Tnfaip8l2/Enpp3/Pag1/Btn2a2/Cd84/Cd37/Ripor2/Btla/Spn/Crtam/Lgals9/Cd276/Milr1/Ctla4/Pla2g2f	26
GO:0001952	regulation of cell-matrix adhesion	18/930	101/10697	0.00251416797974442	0.0359783496137523	0.0296773855059876	Adam15/Plet1/Prkcz/Disc1/Tek/Fut1/Fmn1/Rin2/Jup/Vegfa/Wdpcp/Smad3/Ptk2/Col16a1/Dmd/Lrp1/Trem1/Thbs1	18
GO:0010758	regulation of macrophage chemotaxis	7/930	23/10697	0.00259841877788108	0.0365382967232649	0.0301392678994373	Slamf8/Stap1/Ptk2/C3ar1/Csf1r/Trem1/Thbs1	7
GO:0048799	animal organ maturation	7/930	23/10697	0.00259841877788108	0.0365382967232649	0.0301392678994373	Sema4d/Ext1/Aldh1a2/Snx10/Zbtb16/Gata3/Dchs1	7
GO:1900027	regulation of ruffle assembly	7/930	23/10697	0.00259841877788108	0.0365382967232649	0.0301392678994373	Eps8/Evl/P2ry12/Stap1/Wdpcp/Eps8l1/Arhgap24	7
GO:0007193	adenylate cyclase-inhibiting G protein-coupled receptor signaling pathway	8/930	29/10697	0.00259944102135625	0.0365382967232649	0.0301392678994373	Adcy7/P2ry1/Adcy4/P2ry12/Ptgdr2/Akap12/S1pr3/Palm	8
GO:0042554	superoxide anion generation	8/930	29/10697	0.00259944102135625	0.0365382967232649	0.0301392678994373	Itgam/Il18/Itgb2/Syk/Gstp1/Acp5/Clec7a/Hvcn1	8
GO:0071634	regulation of transforming growth factor beta production	8/930	29/10697	0.00259944102135625	0.0365382967232649	0.0301392678994373	Hsp90ab1/Itgav/Cd24/Laptm4b/Smad3/Lgals9/Ptgs2/Thbs1	8
GO:0009410	response to xenobiotic stimulus	56/930	443/10697	0.00265045719637384	0.0371454930382659	0.0306401246455514	Hsp90ab1/Casp3/Slamf8/Vav3/Tgfbr2/Ccnd1/Cdh1/Mthfr/Hdac4/P2rx7/Cad/Txnip/Qdpr/Cyp1b1/Cyp1a1/Gstp1/Tspo/Mmp7/Timp2/Myc/Tlr3/Mef2c/Prkcb/Egr1/Rora/Cyp11b2/Dnmt3a/Fosb/Fos/Capn3/Cyp2u1/Tjp1/Vegfa/Nme1/Aldh1a1/Ugt1a1/Ptk2/Ass1/Ptger3/Pdxk/Mgst1/Apobec1/Sord/Fabp3/Rad51/Cyp17a1/Ptgs2/Atp1a3/Pgf/Cd38/Gata3/Dnmt3b/Rapgef3/Thbs1/Lck/Alad	56
GO:0044458	motile cilium assembly	12/930	56/10697	0.00268327121731258	0.037494769274859	0.0309282313995502	Spata6/Ulk4/Cfap206/Dzip1/Fsip2/Ift81/Dnaaf1/Ttc12/Armc12/Meig1/Akap4/Cfap69	12
GO:0002886	regulation of myeloid leukocyte mediated immunity	11/930	49/10697	0.00271009506623138	0.037666760813439	0.0310701016979104	Itgam/Fes/Rig1/Fgr/Dnase1l3/Itgb2/Syk/Stap1/Cd84/Lgals9/Fcgr1a	11
GO:0001890	placenta development	21/930	126/10697	0.00271286538067694	0.037666760813439	0.0310701016979104	Hsp90ab1/Ctsb/Rxra/Hs6st1/Cdh1/Hes1/Ctsl/Ptgis/Map3k4/Gjb2/Vwf/E2f7/Pla2g4a/Epas1/Wnt2/Tppp3/Vdr/Ptgs2/Plcd3/Fbn2/Stox2	21
GO:0003013	circulatory system process	44/930	330/10697	0.00271936412523881	0.037666760813439	0.0310701016979104	Dock5/Rbm15b/Il18/Ptpro/Ext1/Hdac4/Fli1/Gsn/Prkcq/Hrh2/Slc1a5/P2ry2/Apoe/Dock4/Gpr4/Flt1/P2ry1/Dsc2/Ptgis/P2rx1/Lrp5/Cyp11b2/Rps6ka2/Jup/Tjp1/Vegfa/Adm2/Smad3/Epas1/Mgll/Tnni1/Ptk2/Ptger3/C3ar1/Edn3/Akap12/Dmd/Lrp1/Cacna1h/Ptgs2/Ccn2/Atp1a3/Kcnj5/Cd38	44
GO:0010977	negative regulation of neuron projection development	20/930	118/10697	0.00276786597324876	0.0382271256944908	0.0315323286976901	Lrrk2/Sema7a/Cdh1/Sema4d/Rap1gap2/Hes1/Apoe/Ptprs/Prag1/Bcl11a/Ptk2/Ngfr/Dpysl3/Crmp1/Lrp1/Zfp365/Sema3f/Cd38/Syngap1/Ccr5	20
GO:0007268	chemical synaptic transmission	59/930	473/10697	0.00280150973342389	0.0384227214243584	0.0316936693356271	Unc13b/Kmo/Srf/Lrrk2/Stxbp5/Pxk/Cdh1/Iqsec2/Slc12a6/Ext1/Rgs14/Ophn1/Prkcz/P2rx7/Disc1/Cd24/Hrh2/Vamp1/Hip1/P2ry2/Apoe/P2ry1/Mef2c/P2rx1/Prkcb/Syne1/Nsmf/Egr1/Ptprs/Cep89/Unc13a/Egr3/Prepl/Cltb/Pirb/Mgll/Nr4a1/Lzts1/Ptk2/Grin2d/Ngfr/Cabp1/Edn3/Mir138-1/Hap1/Ctnnd2/Plcg1/Akap12/Grin2b/Cdh2/Ptgs2/Cd38/Slc29a1/Syngap1/Dlg3/Ntng1/Igsf9b/Rims3/Nfatc4	59
GO:0098916	anterograde trans-synaptic signaling	59/930	473/10697	0.00280150973342389	0.0384227214243584	0.0316936693356271	Unc13b/Kmo/Srf/Lrrk2/Stxbp5/Pxk/Cdh1/Iqsec2/Slc12a6/Ext1/Rgs14/Ophn1/Prkcz/P2rx7/Disc1/Cd24/Hrh2/Vamp1/Hip1/P2ry2/Apoe/P2ry1/Mef2c/P2rx1/Prkcb/Syne1/Nsmf/Egr1/Ptprs/Cep89/Unc13a/Egr3/Prepl/Cltb/Pirb/Mgll/Nr4a1/Lzts1/Ptk2/Grin2d/Ngfr/Cabp1/Edn3/Mir138-1/Hap1/Ctnnd2/Plcg1/Akap12/Grin2b/Cdh2/Ptgs2/Cd38/Slc29a1/Syngap1/Dlg3/Ntng1/Igsf9b/Rims3/Nfatc4	59
GO:0007600	sensory perception	36/930	257/10697	0.00281164412117602	0.0384227214243584	0.0316936693356271	Slc4a7/Casp3/Plcb2/Il18/Cdh1/P2rx7/Myc/Aloxe3/Or10aa3/Gjb2/Reep6/Whrn/Nherf2/Tjp1/Ccdc66/Unc119/Epas1/Or6n1/Mgll/Ripor2/Or6k4/Grin2d/Impg2/Pou4f1/Cabp1/Cln5/Grin2b/Or6k14/Ttc8/Ffar4/Prx/Atp6v1b1/Crygs/Or6k8/Spns2/Grap	36
GO:0050878	regulation of body fluid levels	33/930	230/10697	0.00281437740595174	0.0384227214243584	0.0316936693356271	Tifab/Srf/Tspan8/Ccnd1/Ptpro/C1qtnf1/Ext1/Slc30a4/Cad/Syk/Entpd1/Prkcq/Xdh/P2ry2/Apoe/P2ry1/P2rx1/Emilin2/P2ry12/Klkb1/Vwf/Pla2g4a/Vegfa/Nme1/Ptger3/Aqp3/Celsr2/Vdr/Atp6v1b1/Slc29a1/Wnk3/Thbs1/Muc2	33
GO:0055080	monoatomic cation homeostasis	51/930	397/10697	0.00289476009863731	0.039406891772567	0.0325054798589254	Slc4a7/Plcb2/Slamf8/Lrrk2/Slc39a10/Bdh2/Slc12a6/Ext1/Grn/P2rx7/Disc1/Tasl/P2ry2/Xcr1/Atp13a2/Apoe/Nt5e/Asph/Myc/Slc39a8/P2ry1/Cyb561a3/P2rx1/Prkcb/Atp2a3/Snx10/Il1a/Capn3/Hpx/Fcrl5/Tgm2/Fxyd2/Slc9a9/Cxcl9/Epas1/Hvcn1/Rasa3/Edn3/Slc9a5/Plcg1/Gpr39/Cln5/Dmd/Grin2b/Vdr/Atp1a3/Atp6v1b1/Atp1a4/Slc9a2/Lck/Ccr5	51
GO:0030003	intracellular monoatomic cation homeostasis	46/930	350/10697	0.00292932156541502	0.0397634478779621	0.0327995915429778	Slc4a7/Plcb2/Slamf8/Lrrk2/Slc39a10/Bdh2/Grn/P2rx7/Disc1/Tasl/P2ry2/Xcr1/Atp13a2/Apoe/Asph/Myc/Slc39a8/P2ry1/Cyb561a3/P2rx1/Prkcb/Atp2a3/Il1a/Capn3/Hpx/Fcrl5/Tgm2/Fxyd2/Slc9a9/Cxcl9/Hvcn1/Rasa3/Edn3/Slc9a5/Plcg1/Gpr39/Cln5/Dmd/Grin2b/Vdr/Atp1a3/Atp6v1b1/Atp1a4/Slc9a2/Lck/Ccr5	46
GO:1905521	regulation of macrophage migration	9/930	36/10697	0.00299117580582806	0.0404873967335872	0.0333967537114946	Slamf8/Cd200r1/P2ry12/Stap1/Ptk2/C3ar1/Csf1r/Trem1/Thbs1	9
GO:0003007	heart morphogenesis	27/930	178/10697	0.00301113854974917	0.0405899440336842	0.0334813416870479	Asb2/Tgfbr2/Ly6e/Srf/Rxra/Adam15/Ext1/Mical2/Aldh1a2/Hes1/Tek/Mef2c/Mical2/Vegfa/Smad3/Tnni1/Axin2/Pou4f1/Cpe/Ift172/Wnt2/Insr/Alpk2/Dnaaf1/Gata3/Thbs1/Dchs1	27
GO:0044093	positive regulation of molecular function	35/930	249/10697	0.00301583882211966	0.0405899440336842	0.0334813416870479	Nlrp3/Flt3/Tbc1d9/Ccl9/Usp6nl/Rasgrp4/Arhgap25/Sema4d/Sipa1l2/Rap1gap2/Hip1/Ctsl/Sgsm3/Apoe/Tek/Flt1/Tiam2/Ralgds/Arhgef19/Rasgrp3/Pik3r6/Stk36/Insrr/Unc119/Axin2/Rasgef1c/Ppargc1b/Fank1/Edn3/Csf1r/Azin2/Insr/Gpr55/Rapgef3/Arhgap24	35
GO:0002764	immune response-regulating signaling pathway	47/930	360/10697	0.00302817372622475	0.040640828738118	0.0335233148460742	Ptpn22/Tlr12/Nlrp3/Vav3/Rab7b/Rig1/Slc39a10/Card11/Lat2/Mnda/Slc15a3/Tasl/Syk/Pik3ap1/Vav1/Scimp/Wdfy1/Tlr3/Tlr11/Clec7a/Mef2c/Prkcb/Ptprs/Dab2ip/Stap1/Fbxl2/Btn2a2/Fcrl5/Trim15/Itk/Btla/C3ar1/Spn/Cr2/Plcg1/Cd22/Lgals9/Cd276/Shb/Fcgr1a/Cd38/Gata3/Cd8a/Ctla4/Klrc1/Lck/Usp50	47
GO:0009611	response to wounding	49/930	379/10697	0.00304695646637388	0.0407777187936404	0.0336362310579984	Casp3/Srf/Rxra/Plet1/Tspan8/Cd44/Aif1/Sulf2/C1qtnf1/Cldn1/Ext1/Grn/Flrt3/Jaml/Syk/Entpd1/Prkcq/Cd24/Tspo/Apoe/Gpr4/Jag2/Tlr3/P2ry1/Clec7a/P2rx1/Ptprs/Emilin2/P2ry12/Il1a/Klkb1/Arhgef19/Vwf/Extl3/Fntb/Pla2g4a/Ets1/Vegfa/Smad3/Chl1/Ptk2/Tmprss4/Dhfr/Csf1r/Dpysl3/Cd109/Lrp1/Thbs1/Arhgap24	49
GO:0050804	modulation of chemical synaptic transmission	48/930	370/10697	0.00312285181182795	0.0415592968011054	0.0342809296636753	Unc13b/Kmo/Srf/Lrrk2/Stxbp5/Pxk/Cdh1/Iqsec2/Rgs14/Ophn1/Prkcz/P2rx7/Disc1/Hrh2/Hip1/P2ry2/Apoe/P2ry1/Mef2c/P2rx1/Prkcb/Syne1/Nsmf/Egr1/Ptprs/Unc13a/Prepl/Pirb/Mgll/Lzts1/Ptk2/Grin2d/Ngfr/Cabp1/Edn3/Mir138-1/Hap1/Ctnnd2/Plcg1/Akap12/Grin2b/Cdh2/Ptgs2/Cd38/Syngap1/Ntng1/Rims3/Nfatc4	48
GO:0099177	regulation of trans-synaptic signaling	48/930	370/10697	0.00312285181182795	0.0415592968011054	0.0342809296636753	Unc13b/Kmo/Srf/Lrrk2/Stxbp5/Pxk/Cdh1/Iqsec2/Rgs14/Ophn1/Prkcz/P2rx7/Disc1/Hrh2/Hip1/P2ry2/Apoe/P2ry1/Mef2c/P2rx1/Prkcb/Syne1/Nsmf/Egr1/Ptprs/Unc13a/Prepl/Pirb/Mgll/Lzts1/Ptk2/Grin2d/Ngfr/Cabp1/Edn3/Mir138-1/Hap1/Ctnnd2/Plcg1/Akap12/Grin2b/Cdh2/Ptgs2/Cd38/Syngap1/Ntng1/Rims3/Nfatc4	48
GO:0045453	bone resorption	12/930	57/10697	0.00313605522909178	0.0416184312665225	0.0343297077856769	Inpp5d/Ext1/P2rx7/Syk/Acp5/Snx10/Tns3/Vegfa/Ppargc1b/Csf1r/Gpr55/Cd38	12
GO:0002675	positive regulation of acute inflammatory response	6/930	18/10697	0.00316443509040503	0.0418780810989256	0.0345438845963288	Alox5ap/Pla2g4a/Ptger3/Ptgs2/Fcgr1a/Ccr5	6
GO:0010975	regulation of neuron projection development	53/930	418/10697	0.00319635571273878	0.0421830166422831	0.0347954161360423	Retreg3/Srf/Lrrk2/Fes/Sema7a/Cdh1/Dixdc1/Sema4d/Grn/Disc1/Plxna1/Cd24/Rap1gap2/Hes1/P2ry2/Apoe/Tiam2/Syne1/Nsmf/Plxnb2/Ptprs/Dab2ip/Mark1/Ulk4/Dgkg/Vegfa/Nme1/Itga6/Tox/Plxna2/Prag1/Bcl11a/Lzts1/Ptk2/Ngfr/Hap1/Dpysl3/Dmd/Crmp1/Cdh2/Sdc2/Lrp1/Zfp365/Sema3f/Cd38/Gata3/Srcin1/Cit/Syngap1/Id1/Ntng1/Ccr5/Nfatc4	53
GO:0032570	response to progesterone	11/930	50/10697	0.00320748110374783	0.0422125837227311	0.0348198050714482	Txnip/Cyp1b1/Tspo/Trerf1/Fosb/Gjb2/Fos/Vegfa/Ptger3/Pdxk/Cd38	11
GO:0099537	trans-synaptic signaling	59/930	476/10697	0.00323070198684494	0.0424007324295589	0.0349750028991676	Unc13b/Kmo/Srf/Lrrk2/Stxbp5/Pxk/Cdh1/Iqsec2/Slc12a6/Ext1/Rgs14/Ophn1/Prkcz/P2rx7/Disc1/Cd24/Hrh2/Vamp1/Hip1/P2ry2/Apoe/P2ry1/Mef2c/P2rx1/Prkcb/Syne1/Nsmf/Egr1/Ptprs/Cep89/Unc13a/Egr3/Prepl/Cltb/Pirb/Mgll/Nr4a1/Lzts1/Ptk2/Grin2d/Ngfr/Cabp1/Edn3/Mir138-1/Hap1/Ctnnd2/Plcg1/Akap12/Grin2b/Cdh2/Ptgs2/Cd38/Slc29a1/Syngap1/Dlg3/Ntng1/Igsf9b/Rims3/Nfatc4	59
GO:0045619	regulation of lymphocyte differentiation	25/930	162/10697	0.00334222668865995	0.0437435785064006	0.0360826735156763	Slamf8/Nlrp3/Flt3/Tgfbr2/Inpp5d/RT1-DOa/Card11/Cd44/Il18/Prkcz/Tcf7/Syk/Cd24/Egr3/Pik3r6/Btn2a2/Tox/Il1rl2/Crtam/Lgals9/Shb/Zbtb16/Gata3/Ctla4/Lck	25
GO:0002706	regulation of lymphocyte mediated immunity	23/930	145/10697	0.00336099447488304	0.0438683646982673	0.0361856056390675	RT1-T24-4/Clnk/RT1-N3/Nlrp3/Arid5a/Il18/Prkcz/P2rx7/Cd24/Vav1/Ripk3/Il1r1/Pik3r6/Hpx/Il18rap/Il12b/Spn/Cr2/Crtam/Lgals9/Fcgr1a/Gata3/Klrc1	23
GO:0044706	multi-multicellular organism process	29/930	197/10697	0.00338290632538742	0.044033391649084	0.0363217310725808	Ctsb/Tgfbr2/Rxra/Cdh1/Adcy7/Grn/Cad/Cyp1a1/Ctsl/Mmp7/Flt1/Ptgis/P2rx1/Fosb/Gjb2/Fos/Pla2g4a/Ets1/Vegfa/Ptger3/Lepr/Lgals9/Tppp3/Vdr/Ptgs2/Pgf/Cd38/Fbn2/Stox2	29
GO:0090382	phagosome maturation	7/930	24/10697	0.00339725872762346	0.0440993885654072	0.0363761698100147	Slc4a7/Slamf8/Unc13b/Rab7b/P2rx7/Rab32/Slc9a9	7
GO:0007018	microtubule-based movement	44/930	334/10697	0.00341864943265358	0.0442561402030985	0.0365054692034111	Kif21b/Prkcz/Stard9/Cfap70/Ulk4/Cilk1/Stk36/Nphp4/Dnah7/Tnp1/Pgk2/Ttc21a/Dync2i1/Cfap206/Ldhc/Kif7/Armcx3/Odad1/Ift172/Hap1/Septin12/Sord/Dzip1/Celsr2/Dynlt2/Dnah8/Fsip2/Ift70b/Ropn1l/Ift81/Dnaaf1/Ttc12/Armc12/Atp1a4/Gapdhs/Meig1/Akap4/Cfap45/Slc9c1/Mak/Garin2/Ccdc65/Cfap69/Dnah6	44
GO:0030641	regulation of cellular pH	13/930	65/10697	0.00345581189281673	0.0445253109275927	0.0367274994922792	Slc4a7/Slamf8/Lrrk2/Grn/Tasl/Slc9a9/Hvcn1/Slc9a5/Gpr39/Cln5/Atp6v1b1/Atp1a4/Slc9a2	13
GO:0002250	adaptive immune response	40/930	297/10697	0.00347091127733229	0.0445253109275927	0.0367274994922792	RT1-T24-4/RT1-DOb/RT1-N3/Nlrp3/Arid5a/Inpp5d/Il18/Lat2/Adcy7/Prkcz/P2rx7/Syk/Prkcq/Cd24/Ctsl/Clec7a/Mef2c/Prkcb/Ripk3/Rora/Il1r1/Pag1/Pla2g4a/Vegfa/Hpx/Pirb/Itk/Nlrp10/Btla/C3ar1/Il12b/Spn/Cr2/Batf/Fcgr1a/Il2rb/C1qa/Gata3/Cd8a/Klrc1	40
GO:0023061	signal release	48/930	372/10697	0.00347549457740501	0.0445253109275927	0.0367274994922792	Unc13b/Kmo/Lrrk2/Hmgn3/Stxbp5/Pfkfb2/C1qtnf1/Irs2/P2rx7/Syk/Entpd1/Vamp1/Tspo/P2ry2/Klf7/P2ry1/Niban2/Glrx/Mef2c/P2rx1/Prkcb/Lrp5/P2ry12/Il1a/Gpr68/Unc13a/Pla2g4a/Prepl/Cltb/Tgm2/Nr4a1/Ptger3/Lepr/Slc16a10/Edn3/Cpe/Gpr39/Lrp1/Ffar4/Pax8/Vdr/Ptgs2/Cd38/Gata3/Ndufaf2/Rims3/Porcn/Inha	48
GO:0032310	prostaglandin secretion	5/930	13/10697	0.00349567269543088	0.0445253109275927	0.0367274994922792	P2rx7/P2ry2/Il1a/Pla2g4a/Ptgs2	5
GO:0042403	thyroid hormone metabolic process	5/930	13/10697	0.00349567269543088	0.0445253109275927	0.0367274994922792	Ctsb/Ctsl/Slc16a10/Pax8/Gata3	5
GO:1902285	semaphorin-plexin signaling pathway involved in neuron projection guidance	5/930	13/10697	0.00349567269543088	0.0445253109275927	0.0367274994922792	Plxna1/Mef2c/Plxnb2/Plxna2/Sema3f	5
GO:0030593	neutrophil chemotaxis	12/930	58/10697	0.00364870656789428	0.0461672476204414	0.0380818803555824	Itgam/Vav3/Ccl9/Jaml/Itgb2/Syk/Vav1/Cxcl9/Ripor2/C3ar1/Edn3/Trem1	12
GO:0140894	endolysosomal toll-like receptor signaling pathway	9/930	37/10697	0.00365373292049799	0.0461672476204414	0.0380818803555824	Ptpn22/Rab7b/Tasl/Pik3ap1/Scimp/Wdfy1/Tlr3/Ptprs/Lgals9	9
GO:2000516	positive regulation of CD4-positive, alpha-beta T cell activation	9/930	37/10697	0.00365373292049799	0.0461672476204414	0.0380818803555824	Nlrp3/Tgfbr2/Card11/Il18/Prkcz/Prkcq/Cd24/Lgals9/Shb	9
GO:0006909	phagocytosis	26/930	172/10697	0.00373348385518515	0.0469081870636452	0.0386930575143074	Itgam/Irf8/Rab7b/Pld4/Aif1/Fgr/Arhgap25/Mfge8/P2ry6/Timd4/P2rx7/Itgb2/Syk/Itgav/Gsn/Vav1/Clec7a/Stap1/Tgm2/Ptk2/Sirpa/Lepr/Lrp1/Fcgr1a/Il2rb/Thbs1	26
GO:0045637	regulation of myeloid cell differentiation	26/930	172/10697	0.00373348385518515	0.0469081870636452	0.0386930575143074	Itgam/Ccl9/Evi2b/Inpp5d/Fes/Rab7b/Hist2h4/Lmo2/Myc/Mef2c/Trib1/Gpr68/Klf10/Fos/Ets1/Nme1/Pirb/P4htm/Pou4f1/Il12b/Ppargc1b/Csf1r/Gpr55/Mir223/Zbtb16/Faxdc2	26
GO:0016055	Wnt signaling pathway	39/930	289/10697	0.00374199176954778	0.0469081870636452	0.0386930575143074	Ccdc88c/Lrrk2/Cd44/Ccnd1/Sulf2/Ptpro/Cdh1/Dixdc1/Ext1/Disc1/Tcf7/Apoe/Myc/Cdk14/Egr1/Lrp5/Dab2ip/Hic1/Mark1/Bcl9l/Jup/Aspm/Nphp4/Smad3/Axin2/Zbed3/Cpe/Wnt2/Ctnnd2/Celsr2/Cdh2/Cmahp/Lrp1/Alpk2/Nle1/Gata3/Sox30/Porcn/Nfatc4	39
GO:0001657	ureteric bud development	11/930	51/10697	0.00377554856089066	0.0472042926652409	0.0389373055185483	Cd44/Hes1/Myc/Fmn1/Npnt/Vegfa/Smad3/Pax8/Pgf/Gata3/Dchs1	11
GO:0009593	detection of chemical stimulus	10/930	44/10697	0.00379569927914499	0.0472077677361723	0.038940171992992	Plcb2/Clec7a/Or10aa3/Extl3/Or6n1/Nr4a1/Or6k4/Or6k14/Ffar4/Or6k8	10
GO:0071470	cellular response to osmotic stress	10/930	44/10697	0.00379569927914499	0.0472077677361723	0.038940171992992	Casp3/Tifab/Slc12a6/Slc6a12/Tspo/Capn3/Fxyd2/Ptgs2/Mapk10/Wnk3	10
GO:0035150	regulation of tube size	18/930	105/10697	0.00388438814030273	0.0479343585833202	0.0395395134554943	Dock5/Rbm15b/Ext1/Prkcq/Hrh2/P2ry2/Apoe/Dock4/P2ry1/Ptgis/P2rx1/Vegfa/Mgll/Ptk2/Ptger3/Edn3/Ptgs2/Cd38	18
GO:0035296	regulation of tube diameter	18/930	105/10697	0.00388438814030273	0.0479343585833202	0.0395395134554943	Dock5/Rbm15b/Ext1/Prkcq/Hrh2/P2ry2/Apoe/Dock4/P2ry1/Ptgis/P2rx1/Vegfa/Mgll/Ptk2/Ptger3/Edn3/Ptgs2/Cd38	18
GO:0097746	blood vessel diameter maintenance	18/930	105/10697	0.00388438814030273	0.0479343585833202	0.0395395134554943	Dock5/Rbm15b/Ext1/Prkcq/Hrh2/P2ry2/Apoe/Dock4/P2ry1/Ptgis/P2rx1/Vegfa/Mgll/Ptk2/Ptger3/Edn3/Ptgs2/Cd38	18
GO:0001578	microtubule bundle formation	17/930	97/10697	0.0039118971795126	0.0481487655436901	0.0397163708735354	Fes/Ulk4/Ccdc66/Stk36/Dnah7/Cfap206/Dnajb13/Odad1/Dnah17/Tppp3/Dnah8/Fsip2/Dnaaf1/Ttc12/Meig1/Ccdc65/Cfap69	17
GO:0015849	organic acid transport	30/930	208/10697	0.0039535500191666	0.0484106086109807	0.0399323568132318	Kmo/Slc16a6/Irs2/Slc27a3/Slc6a12/P2rx7/Syk/Hrh2/Slc1a5/P2ry2/Slc16a14/Apoe/Myc/Ces1e/Lrp5/Il1a/Pla2g4a/Repin1/Acsl3/Slc26a2/Ugt1a1/Slc16a10/Fabp9/Fabp3/Grin2b/Ptgs2/Slc16a11/Mpc1l/Thbs1/Pla2g2f	30
GO:0046942	carboxylic acid transport	30/930	208/10697	0.0039535500191666	0.0484106086109807	0.0399323568132318	Kmo/Slc16a6/Irs2/Slc27a3/Slc6a12/P2rx7/Syk/Hrh2/Slc1a5/P2ry2/Slc16a14/Apoe/Myc/Ces1e/Lrp5/Il1a/Pla2g4a/Repin1/Acsl3/Slc26a2/Ugt1a1/Slc16a10/Fabp9/Fabp3/Grin2b/Ptgs2/Slc16a11/Mpc1l/Thbs1/Pla2g2f	30
GO:0048729	tissue morphogenesis	52/930	413/10697	0.0040189472763652	0.0490848804884603	0.0404885420373634	Casp3/Asb2/Tgfbr2/Notch4/Ly6e/Srf/Rxra/Plet1/Cd44/Cdh1/Mthfr/Ext1/Mical2/Flrt3/Ophn1/Plxna1/Aldh1a2/Hes1/Ctsl/Jag2/Myc/Flt1/Mef2c/Plxnb2/Fmn1/Lrp5/Podxl/Npnt/Mical2/Vegfa/Tgm2/Enah/Aldh1a1/Smad3/Tnni1/Ngfr/Pou4f1/Ift172/Wnt2/Actg2/Tctn1/Ttc8/Pax8/Vdr/Dnaaf1/Pgf/Gata3/Crygs/Arhgap24/Dlg3/Dchs1/Nfatc4	52
GO:0014074	response to purine-containing compound	26/930	173/10697	0.00404180878889191	0.0492375219385269	0.0406144510689463	Il18/P2ry6/P2rx7/Cad/Entpd1/Crem/Cyp1b1/P2ry2/Tek/Nt5e/Asph/P2ry1/P2rx1/Egr1/P2ry12/Fosb/Fos/Nme1/Sparc/Ass1/Ppargc1b/Cyp17a1/Sdc2/Ptgs2/Dnmt3b/Rapgef3	26
GO:0002347	response to tumor cell	8/930	31/10697	0.00408928702213672	0.0495617414341111	0.0408818893217374	Dapk1/Adam15/Abi3/Txnip/Cd24/Il12b/Gsdme/Crtam	8
GO:0071604	transforming growth factor beta production	8/930	31/10697	0.00408928702213672	0.0495617414341111	0.0408818893217374	Hsp90ab1/Itgav/Cd24/Laptm4b/Smad3/Lgals9/Ptgs2/Thbs1	8
